# Supplementary material for: Salmonella enterica Serovar Abony Outbreak Caused by Clone of Reference Strain WDCM 00029, Chile, 2024
Source: Emerg Infect Dis. 2025 Jan;31(1):186–9. doi: 10.3201/eid3101.241012 (PMC11682822; doi:10.3201/eid3101.241012)
Supplement: Appendix 2 — Genomic information used in study of Salmonella enterica serovar Abony outbreak caused by WDCM 00029 clone, Chile, 2024. [file 24-1012-Techapp-s2.xlsx]

## Sheet: Appendix 2 Table 1
Article DOI: https://doi.org/10.3201/eid3101.241012
EID cannot ensure accessibility for supplementary materials supplied by authors. Readers who have difficulty accessing supplementary content should contact the authors for assistance.
Salmonella enterica Serovar Abony Outbreak Caused by WDCM 00029 Clone, Chile, 2024
Appendix 2 Table 1. Demographic features and disease presentation of the Salmonella Abony infection cases included in this study
Features		Age group
		<18 yo (n=40)	≥18 yo (n=16)
Sex
	Male (n=33)	23	10
	Female (n=23)	17	6
Disease presentation
	Invasive (n=10)	8	2
	Not-invasive (n=46)	32	14
Hospitalization*
	Yes (n=17)	12	5
	No (n=38)	27	11
	Unknown (n=1)	1	0
*Hospitalization in the healthcare centers part of this study

## Sheet: Appendix 2 Table 2
Article DOI: https://doi.org/10.3201/eid3101.241012
EID cannot ensure accessibility for supplementary materials supplied by authors. Readers who have difficulty accessing supplementary content should contact the authors for assistance.
Salmonella enterica Serovar Abony Outbreak Caused by WDCM 00029 Clone, Chile, 2024
Appendix 2 Table 2. Metadata associated to Salmonella Abony genomes available in Enterobase (May 31st, 2024)
The WDCM 00029 genomes are highlighted in red font
Uberstrain	Name	Data Source(Accession No.;Sequencing Platform;Sequencing Library;Insert Size;Experiment;Bases;Average Length;Status)	Barcode	Source Niche	Source Type	Source Details	Collection Year	Continent	Country	Lab Contact	Bio Project ID	Project ID	Sample ID	Secondary Sample ID	Date Entered	Release Date	ST	HC0 (indistinguishable)	HC2	HC5	HC10	HC20	HC50	HC100	HC200	HC400	HC900 (ceBG)	HC2000 (Super-lineage)	HC2600	HC2850 (subsp.)	Coverage	N50	Length	Contig Number(>=200 bp)	Low Quality Bases	Assembly Barcode	Version
SAL_OA9916AA	PNUSAS037391	SRR6940748;ILLUMINA;Paired;;SRX3885054;;;SRA	SAL_OA9916AA					North America	United States	Centers for Disease Control and Prevention Enteric Diseases Laboratory Branch	PRJNA230403	SRP040281	SAMN08865526	SRS3124258	2018-04-04	2018-04-04	113199	113199	113199	113199	113199	113199	113199	113199	113199	113199	596	596	2	2	137	341992	4669522	46	12462	SAL_AB1056AA_AS	4
SAL_PA3346AA	NC_SA330	SRR7064457;ILLUMINA;Paired;500;SRX3995311;;;SRA	SAL_PA3346AA	Poultry	Poultry	meat| chicken; chicken carcass	2016	South America	Brazil	FDA Center for Food Safety and Applied Nutrition	PRJNA293224	SRP070120	SAMN08951188	SRS3219473	2018-04-26	2018-04-25	118358	97937	20673	20673	20673	20673	20673	20673	6919	6919	6919	596	2	2	69	308397	4700782	55	17875	SAL_AB4467AA_AS	4
SAL_PA3340AA	NC_SA436	SRR7064463;ILLUMINA;Paired;500;SRX3995317;;;SRA	SAL_PA3340AA	Food	ND/Others	multi-ingredient| poultry; chicken pizza	2016	South America	Brazil	FDA Center for Food Safety and Applied Nutrition	PRJNA293224	SRP070120	SAMN08951182	SRS3219479	2018-04-26	2018-04-25	118328	118328	20673	20673	20673	20673	20673	20673	6919	6919	6919	596	2	2	35	75230	4691863	122	43640	SAL_AB4473AA_AS	4
SAL_PA3338AA	NC_SA281	SRR7064466;ILLUMINA;Paired;500;SRX3995320;;;SRA	SAL_PA3338AA	Livestock	ND/Others	environmental-abattoir; slaughterhouse	2016	South America	Brazil	FDA Center for Food Safety and Applied Nutrition	PRJNA293224	SRP070120	SAMN08951201	SRS3219482	2018-04-26	2018-04-25	118380	97937	20673	20673	20673	20673	20673	20673	6919	6919	6919	596	2	2	79	180386	4698935	66	21852	SAL_AB4475AA_AS	4
SAL_PA3541AA	NC_SA438	SRR7064912;ILLUMINA;Paired;500;SRX3995721;;;SRA	SAL_PA3541AA	Food	Plant	multi-ingredient; whole lasagna	2016	South America	Brazil	FDA Center for Food Safety and Applied Nutrition	PRJNA293224	SRP070120	SAMN08951175	SRS3219882	2018-04-26	2018-04-25	97937	97937	20673	20673	20673	20673	20673	20673	6919	6919	6919	596	2	2	57	321074	4700365	52	11975	SAL_AB4771AA_AS	4
SAL_PA8124AA	NC_SH413	SRR7189220;ILLUMINA;Paired;500;SRX4105944;;;SRA,SRR7221214;ILLUMINA;Paired;500;SRX4127747;;;SRA	SAL_PA8124AA	Poultry	Poultry	chicken; chicken wing	2016	South America	Brazil	FDA Center for Food Safety and Applied Nutrition	PRJNA293224	SRP070120	SAMN09207864	SRS3321767	2018-05-22	2018-05-21	122471	122471	122471	20673	20673	20673	20673	20673	6919	6919	6919	596	2	2	65	198939	4845672	70	61833	SAL_AB9551AA_AS	4
SAL_PA8313AA	NC_SH409	SRR7192444;ILLUMINA;Paired;500;SRX4109015;;;SRA,SRR7221505;ILLUMINA;Paired;500;SRX4128038;;;SRA	SAL_PA8313AA	Poultry	Poultry	chicken; chicken liver	2016	South America	Brazil	FDA Center for Food Safety and Applied Nutrition	PRJNA293224	SRP070120	SAMN09207852	SRS3324664	2018-05-22	2018-05-21	122249	122249	122249	20673	20673	20673	20673	20673	6919	6919	6919	596	2	2	76	188935	4701704	70	23222	SAL_AB9688AA_AS	4
SAL_CB2055AA	872133	SRR10915068;ILLUMINA;Paired;;SRX7582470;;;SRA	SAL_CB2055AA	Human	Human	Homo sapiens; human	2020	Europe	United Kingdom	Public Health England	PRJNA248792	SRP042645	SAMN13884591	SRS6016113	2020-02-14	2020-01-20	223435	223435	223435	223435	223435	123015	123015	598	596	596	596	596	2	2	103	182288	4956055	76	4674	SAL_AC5877AA_AS	4.1
SAL_CB2040AA	872134	SRR10915083;ILLUMINA;Paired;;SRX7582485;;;SRA	SAL_CB2040AA	Human	Human	Homo sapiens; human	2020	Europe	United Kingdom	Public Health England	PRJNA248792	SRP042645	SAMN13884602	SRS6016128	2020-02-14	2020-01-20	223435	223435	223435	223435	223435	123015	123015	598	596	596	596	596	2	2	90	144443	4955680	62	28185	SAL_AC5892AA_AS	4.1
SAL_RB7207AA	PNUSAS340756	SRR24048959;ILLUMINA;Paired;;SRX19850694;;;SRA	SAL_RB7207AA				2023	North America	United States	PulseNet Next Generation Subtyping Methods Unit	PRJNA230403	SRP040281	SAMN34051478	SRS17208447	2023-04-05	2023-04-03	354647	354647	354647	354647	354647	354647	49245	598	596	596	596	596	2	2	108.3	109905	5134218	85	20775	SAL_AD7605AA_AS	5.1
SAL_CA5832AA	68880	SRR1959240;ILLUMINA;Paired;;SRX984439;304945146;99;Assembled	SAL_CA5832AA	Human	Human	Homo sapiens; human	2014	Europe	United Kingdom	Gastrointestinal Bacteria Reference Unit, Public Health England	PRJNA248792	SRP042645	SAMN03468445	SRS899028	2015-08-27	2015-04-10	25359	25359	25113	25113	25113	25113	25113	25113	596	596	596	596	2	2	61.59	183697	4950912	61	2311	SAL_BA4948AA_AS	2.2
SAL_PA9140AA	PNUSAS041358	SRR7219156;ILLUMINA;Paired;;SRX4125704;;;SRA	SAL_PA9140AA					North America	United States	Centers for Disease Control and Prevention Enteric Diseases Laboratory Branch	PRJNA230403	SRP040281	SAMN09261012	SRS3340117	2018-05-30	2018-05-25	123015	123015	123015	123015	123015	123015	123015	598	596	596	596	596	2	2	61	230535	4929759	54	42134	SAL_BB0532AA_AS	4
SAL_QA0010AA	PNUSAS040163	SRR7248295;ILLUMINA;Paired;;SRX4153121;;;SRA	SAL_QA0010AA					North America	United States	Centers for Disease Control and Prevention Enteric Diseases Laboratory Branch	PRJNA230403	SRP040281	SAMN09294347	SRS3366699	2018-06-01	2018-06-01	58087	20673	20673	20673	20673	20673	20673	20673	6919	6919	6919	596	2	2	33	326882	4700226	61	13449	SAL_BB1729AA_AS	4
SAL_QA2511AA	122704	SRR7285621;ILLUMINA;Paired;;SRX4189161;;;SRA	SAL_QA2511AA	Human	Human	Homo sapiens; human	2015	Europe	United Kingdom	Public Health England	PRJNA248792	SRP042645	SAMN09387769	SRS3400402	2018-06-11	2018-06-10	125451	125451	125451	125451	125451	125451	125451	12498	596	596	596	596	2	2	68	263010	4943211	66	9612	SAL_BB3564AA_AS	4
SAL_QA3229AA	549549	SRR7299098;ILLUMINA;Paired;;SRX4201532;;;SRA	SAL_QA3229AA	Human	Human	Homo sapiens; human	2018	Europe	United Kingdom	Public Health England	PRJNA248792	SRP042645	SAMN09404438	SRS3411767	2018-06-13	2018-06-13	126573	126573	126573	126573	126573	126573	126573	126573	596	596	596	596	2	2	61	136985	4959578	67	16367	SAL_BB5045AA_AS	4
SAL_QA4976AA	18EP000954	traces-0rXdvYa;ILLUMINA;Paired;;NA;;;Uploaded	SAL_QA4976AA							NIPH					2018-06-18	2019-06-25	124855	124855	124855	124855	124855	124855	124855	124855	124855	124855	82821	82821	82821	2	94	66310	5070610	250	23733	SAL_BB6653AA_AS	4
SAL_QA5225AA	294983	SRR7351379;ILLUMINA;Paired;;SRX4224602;;;SRA	SAL_QA5225AA	Human	Human	Homo sapiens; human	2016	Europe	United Kingdom	Public Health England	PRJNA248792	SRP042645	SAMN09434871	SRS3424679	2018-06-18	2018-06-18	128039	128039	128039	128039	128039	128039	128039	128039	596	596	596	596	2	2	84	175300	5061638	77	17169	SAL_BB7049AA_AS	4
SAL_QA5822AA	402864	SRR7359060;ILLUMINA;Paired;;SRX4232132;;;SRA	SAL_QA5822AA	Human	Human	Homo sapiens; human	2017	Europe	United Kingdom	Public Health England	PRJNA248792	SRP042645	SAMN09445466	SRS3430771	2018-06-19	2018-06-19	129870	129870	129870	129870	129870	129870	129870	12498	596	596	596	596	2	2	44	166528	5032973	53	109717	SAL_BB7593AA_AS	4
SAL_QA6263AA	399383	SRR7368882;ILLUMINA;Paired;;SRX4241826;;;SRA	SAL_QA6263AA	Human	Human	Homo sapiens; human	2017	Europe	United Kingdom	Public Health England	PRJNA248792	SRP042645	SAMN09459143	SRS3437733	2018-06-20	2018-06-20	128705	128705	128705	128705	128705	128705	26804	26804	596	596	596	596	2	2	81	286420	4887933	49	15516	SAL_BB7848AA_AS	4
SAL_QA6200AA	302891	SRR7369071;ILLUMINA;Paired;;SRX4242015;;;SRA	SAL_QA6200AA	Human	Human	Homo sapiens; human	2016	Europe	United Kingdom	Public Health England	PRJNA248792	SRP042645	SAMN09459224	SRS3437937	2018-06-20	2018-06-20	128755	128755	128755	128755	128755	128755	15415	15415	596	596	596	596	2	2	75	299083	4852590	48	9831	SAL_BB7914AA_AS	4
SAL_QA7099AA	PNUSAS042207	SRR7414522;ILLUMINA;Paired;;SRX4285479;;;SRA	SAL_QA7099AA					North America	United States	Centers for Disease Control and Prevention Enteric Diseases Laboratory Branch	PRJNA230403	SRP040281	SAMN09474644	SRS3449622	2018-06-23	2018-06-22	129520	129520	129520	129520	129520	129520	49245	598	596	596	596	596	2	2	109	55483	4975049	186	80409	SAL_BB8804AA_AS	4
SAL_QA7716AA	404318	SRR7416330;ILLUMINA;Paired;;SRX4287287;;;SRA	SAL_QA7716AA	Human	Human	Homo sapiens; human	2017	Europe	United Kingdom	Public Health England	PRJNA248792	SRP042645	SAMN09475961	SRS3451143	2018-06-25	2018-06-24	130251	130251	130251	130251	130251	130251	130251	130251	596	596	596	596	2	2	43	156615	5127591	182	175797	SAL_BB9535AA_AS	4
SAL_CB2840AA	886623	SRR11096933;ILLUMINA;Paired;;SRX7735699;;;SRA	SAL_CB2840AA	Human	Human	Homo sapiens; human	2020	Europe	United Kingdom	Public Health England	PRJNA248792	SRP042645	SAMN14121478	SRS6155825	2020-02-18	2020-02-18	225322	225322	225322	225322	225322	225322	225322	28134	596	596	596	596	2	2	230	203063	5191768	125	46389	SAL_BC0103AA_AS	4.1
SAL_SB3772AA	201707707	traces-0IGHfir;ILLUMINA;Paired;;NA;;;Uploaded	SAL_SB3772AA	Human			2017	Europe	France	F.X.Weill, Institut Pasteur					2023-05-25	2024-05-31	359454	359454	359454	359454	298877	298516	193052	193052	596	596	596	596	2	2	75	190051	4967021	59	2928	SAL_BD4439AA_AS	5.1
SAL_SB6912AA	202304123	traces-0LuKbtL;ILLUMINA;Paired;;NA;;;Uploaded	SAL_SB6912AA	Human			2023	Europe	France	F.X.Weill, Institut Pasteur					2023-06-19	2023-06-19	362916	362916	362916	362916	362916	362916	362916	20535	596	596	596	596	2	2	105.1	226268	5014060	44	486	SAL_BD9423AA_AS	5.1
SAL_QA8862AA	311969	SRR7439315;ILLUMINA;Paired;;SRX4310043;;;SRA	SAL_QA8862AA	Human	Human	Homo sapiens; human	2016	Europe	United Kingdom	Public Health England	PRJNA248792	SRP042645	SAMN09491805	SRS3466340	2018-06-27	2018-06-27	131016	131016	131016	131016	131016	131016	26804	26804	596	596	596	596	2	2	61	351789	4938173	50	18059	SAL_CB0414AA_AS	4
SAL_RA1045AA	244393	SRR7457936;ILLUMINA;Paired;;SRX4328432;;;SRA	SAL_RA1045AA	Human	Human	Homo sapiens; human	2016	Europe	United Kingdom	Public Health England	PRJNA248792	SRP042645	SAMN09521901	SRS3490535	2018-07-02	2018-07-01	132142	132142	132142	132142	132142	132142	132142	132142	596	596	596	596	2	2	85	227507	4987421	73	8978	SAL_CB2377AA_AS	4
SAL_RA2754AA	155675	SRR7468894;ILLUMINA;Paired;;SRX4338662;;;SRA	SAL_RA2754AA	Human	Human	Homo sapiens; human	2015	Europe	United Kingdom	Public Health England	PRJNA248792	SRP042645	SAMN09557516	SRS3499575	2018-07-04	2018-07-04	133098	133098	20673	20673	20673	20673	20673	20673	6919	6919	6919	596	2	2	66	122029	4687801	106	26286	SAL_CB3474AA_AS	4
SAL_RA2752AA	304608	SRR7468896;ILLUMINA;Paired;;SRX4338664;;;SRA	SAL_RA2752AA	Human	Human	Homo sapiens; human	2016	Europe	United Kingdom	Public Health England	PRJNA248792	SRP042645	SAMN09557514	SRS3499578	2018-07-04	2018-07-04	128755	128755	128755	128755	128755	128755	15415	15415	596	596	596	596	2	2	81	245793	4976123	58	101470	SAL_CB3476AA_AS	4
SAL_RA2844AA	280277	SRR7471127;ILLUMINA;Paired;;SRX4340794;;;SRA	SAL_RA2844AA	Human	Human	Homo sapiens; human	2016	Europe	United Kingdom	Public Health England	PRJNA248792	SRP042645	SAMN09601740	SRS3501525	2018-07-05	2018-07-05	134989	134989	134989	134989	134989	134989	134989	598	596	596	596	596	2	2	98	187347	4894847	75	34564	SAL_CB4620AA_AS	4
SAL_RA4067AA	316210	SRR7495555;ILLUMINA;Paired;;SRX4364996;;;SRA	SAL_RA4067AA	Human	Human	Homo sapiens; human	2016	Europe	United Kingdom	Public Health England	PRJNA248792	SRP042645	SAMN09628711	SRS3524495	2018-07-09	2018-07-08	135776	135776	135776	135776	135776	135776	135776	135776	596	596	596	596	2	2	93	155460	4980466	86	41567	SAL_CB5736AA_AS	4
SAL_RA4036AA	542155	SRR7495588;ILLUMINA;Paired;;SRX4365029;;;SRA	SAL_RA4036AA	Human	Human	Homo sapiens; human	2018	Europe	United Kingdom	Public Health England	PRJNA248792	SRP042645	SAMN09628750	SRS3524529	2018-07-09	2018-07-08	135734	135734	135734	135734	135734	135734	135734	58831	596	596	596	596	2	2	94	92938	4851694	105	34733	SAL_CB5767AA_AS	4
SAL_RA4020AA	274242	SRR7495679;ILLUMINA;Paired;;SRX4365120;;;SRA	SAL_RA4020AA	Human	Human	Homo sapiens; human	2016	Europe	United Kingdom	Public Health England	PRJNA248792	SRP042645	SAMN09628777	SRS3524620	2018-07-09	2018-07-08	135773	135773	135773	135773	135773	135773	135773	598	596	596	596	596	2	2	143	167362	4887149	72	34734	SAL_CB5783AA_AS	4
SAL_RA6638AA	127543	SRR7516276;ILLUMINA;Paired;;SRX4386316;;;SRA	SAL_RA6638AA	Food	ND/Others	food	2015	Europe	United Kingdom	Public Health England	PRJNA248792	SRP042645	SAMN09651843	SRS3542642	2018-07-13	2018-07-13	137263	137263	137263	137263	137263	137263	137263	137263	137263	137263	82821	82821	82821	2	64	71520	4993216	224	40439	SAL_CB8434AA_AS	4
SAL_RA7850AA	155676	SRR7527814;ILLUMINA;Paired;;SRX4396144;;;SRA	SAL_RA7850AA	Human	Human	Homo sapiens; human	2015	Europe	United Kingdom	Public Health England	PRJNA248792	SRP042645	SAMN09666537	SRS3551325	2018-07-17	2018-07-17	138249	138249	20673	20673	20673	20673	20673	20673	6919	6919	6919	596	2	2	74	167520	4689264	77	18168	SAL_CB9642AA_AS	4
SAL_CB5638AA	103K	traces-0oagJXc;ILLUMINA;Paired;;NA;;;Uploaded	SAL_CB5638AA	Human	Human	Carrier	1938	Europe	Hungary	F.X.Weill, Institut Pasteur					2020-03-10	2020-03-10	227545	227545	227545	227545	227545	227545	227545	227545	596	596	596	596	2	2	138	82802	4801676	127	173607	SAL_CC9189AA_AS	4.1
SAL_RA8342AA	506860	SRR7538385;ILLUMINA;Paired;;SRX4405916;;;SRA	SAL_RA8342AA	Human	Human	Homo sapiens; human	2018	Europe	United Kingdom	Public Health England	PRJNA248792	SRP042645	SAMN09690703	SRS3560180	2018-07-19	2018-07-19	138634	138634	138634	138634	138634	138634	49245	598	596	596	596	596	2	2	43	152688	5076037	60	38404	SAL_DB0161AA_AS	4
SAL_SA3918AA	SMG-18-1696	traces-0WTvzCv;ILLUMINA;Paired;;NA;;;Uploaded	SAL_SA3918AA					Europe	United Kingdom	D. Brown (Scotland)					2018-09-10	2019-03-15	139820	139820	139820	139820	139820	139820	139820	139820	596	596	596	596	2	2	60	303847	4902470	59	39311	SAL_DB7290AA_AS	4
SAL_TB7736AA	1717435	SRR25876923;ILLUMINA;Paired;;SRX21597563;;;SRA	SAL_TB7736AA	Human	Human	Homo sapiens; human	2022	Europe	United Kingdom	Public Health England	PRJNA248792	SRP042645	SAMN31169179	SRS18772254	2023-09-03	2023-09-01	372204	372204	372204	372204	372204	59995	59995	20535	596	596	596	596	2	2	229.7	231253	4985945	52	665	SAL_DD0522AA_AS	5.1
SAL_TB7837AA	1721372	SRR25875676;ILLUMINA;Paired;;SRX21596316;;;SRA	SAL_TB7837AA	Human	Human	Homo sapiens; human	2022	Europe	United Kingdom	Public Health England	PRJNA248792	SRP042645	SAMN31209215	SRS18772005	2023-09-03	2023-09-01	372204	372204	372204	372204	372204	59995	59995	20535	596	596	596	596	2	2	108.3	204036	4985099	52	754	SAL_DD0623AA_AS	5.1
SAL_TB7885AA	1725307	SRR25875511;ILLUMINA;Paired;;SRX21596151;;;SRA	SAL_TB7885AA	Human	Human	Homo sapiens; human	2022	Europe	United Kingdom	Public Health England	PRJNA248792	SRP042645	SAMN31275677	SRS18771841	2023-09-03	2023-09-01	372296	372296	372296	372296	372296	372296	372296	372296	596	596	596	596	2	2	108.2	217876	4926293	62	886	SAL_DD0671AA_AS	5.1
SAL_BA8644AA	23084	SRR1969704;ILLUMINA;Paired;;SRX991522;233778342;97;NEW	SAL_BA8644AA	Human	Human	Homo sapiens; human	2014	Europe	United Kingdom	Public Health England - Gastrointestinal Bacteria Reference Unit	PRJNA248792	SRP042645	SAMN03479780	SRS906287	2015-08-27	2015-04-13	31080	31080	26804	26804	26804	26804	26804	26804	596	596	596	596	2	2	47	235414	5049008	57	2265	SAL_EA6279AA_AS	2.2
SAL_CA0474AA	13850	SRR1968744;ILLUMINA;Paired;;SRX990581;203535030;95;NEW	SAL_CA0474AA	Human	Human	Homo sapiens; human	2014	Europe	United Kingdom	Gastrointestinal Bacteria Reference Unit, Public Health England	PRJNA248792	SRP042645	SAMN03478842	SRS905375	2015-08-27	2015-04-12	29610	29610	29610	29610	29610	29610	29610	29610	596	596	596	596	2	2	40	157012	5160560	79	4262	SAL_EA6750AA_AS	2.2
SAL_CA0658AA	13849	SRR1968646;ILLUMINA;Paired;;SRX990483;365056896;96;NEW	SAL_CA0658AA	Human	Human	Homo sapiens; human	2014	Europe	United Kingdom	Gastrointestinal Bacteria Reference Unit, Public Health England	PRJNA248792	SRP042645	SAMN03478744	SRS905273	2015-08-27	2015-04-12	29462	29462	29462	29462	29462	29462	29462	29462	596	596	596	596	2	2	72	135677	5117644	103	1782	SAL_EA6857AA_AS	2.2
SAL_CA1666AA	39462	SRR1968114;ILLUMINA;Paired;;SRX989951;229519810;95;NEW	SAL_CA1666AA	Human	Human	Homo sapiens; human	2014	Europe	United Kingdom	Gastrointestinal Bacteria Reference Unit, Public Health England	PRJNA248792	SRP042645	SAMN03478205	SRS904810	2015-08-27	2015-04-12	28803	28803	28803	28803	28803	28803	28803	28803	596	596	596	596	2	2	46	120483	5049183	90	3949	SAL_EA7171AA_AS	2.2
SAL_CA2309AA	37071	SRR1967662;ILLUMINA;Paired;;SRX989499;153928012;98;NEW	SAL_CA2309AA	Human	Human	Homo sapiens; human	2014	Europe	United Kingdom	Public Health England - Gastrointestinal Bacteria Reference Unit	PRJNA248792	SRP042645	SAMN03477752	SRS904265	2015-08-27	2015-04-12	28387	28387	28387	28387	28387	28387	28387	28387	596	596	596	596	2	2	32	124676	4837254	71	4937	SAL_EA7334AA_AS	2.2
SAL_CA2600AA	25351	SRR1967371;ILLUMINA;Paired;;SRX989208;315274496;94;NEW	SAL_CA2600AA	Human	Human	Homo sapiens; human	2014	Europe	United Kingdom	Gastrointestinal Bacteria Reference Unit, Public Health England	PRJNA248792	SRP042645	SAMN03477461	SRS904002	2015-08-27	2015-04-12	28134	28134	28134	28134	28134	28134	28134	28134	596	596	596	596	2	2	64	167086	4945543	74	2185	SAL_EA7440AA_AS	2.2
SAL_CA3823AA	50861	SRR1966142;ILLUMINA;Paired;;SRX987986;409225016;92;NEW	SAL_CA3823AA	Human	Human	Homo sapiens; human	2014	Europe	United Kingdom	Gastrointestinal Bacteria Reference Unit, Public Health England	PRJNA248792	SRP042645	SAMN03476227	SRS902918	2015-08-27	2015-04-12	27068	24847	24847	24847	24847	24847	24847	24847	596	596	596	596	2	2	84	225069	4919874	68	1333	SAL_EA7828AA_AS	2.2
SAL_CA3950AA	90495	SRR1966013;ILLUMINA;Paired;;SRX987858;565556236;98;NEW	SAL_CA3950AA	Human	Human	Homo sapiens; human	2015	Europe	United Kingdom	Gastrointestinal Bacteria Reference Unit, Public Health England	PRJNA248792	SRP042645	SAMN03476099	SRS902664	2015-08-27	2015-04-12	26957	26957	26957	26957	26957	26957	26957	26957	596	596	596	596	2	2	115	124702	4948030	92	1440	SAL_EA7878AA_AS	2.2
SAL_CA4122AA	73191	SRR1965833;ILLUMINA;Paired;;SRX987682;365605020;99;NEW	SAL_CA4122AA	Human	Human	Homo sapiens; human	2014	Europe	United Kingdom	Gastrointestinal Bacteria Reference Unit, Public Health England	PRJNA248792	SRP042645	SAMN03475927	SRS902488	2015-08-27	2015-04-12	26804	26804	26804	26804	26804	26804	26804	26804	596	596	596	596	2	2	74	174702	4969509	56	2226	SAL_EA7945AA_AS	2.2
SAL_CA6116AA	62536	SRR1958461;ILLUMINA;Paired;;SRX983862;230994126;99;NEW	SAL_CA6116AA	Human	Human	Homo sapiens; human	2014	Europe	United Kingdom	Gastrointestinal Bacteria Reference Unit, Public Health England	PRJNA248792	SRP042645	SAMN03466354	SRS898503	2015-08-27	2015-04-09	25113	25113	25113	25113	25113	25113	25113	25113	596	596	596	596	2	2	46.66	155153	4950228	73	3719	SAL_EA8617AA_AS	2.2
SAL_CA6415AA	49695	SRR1958155;ILLUMINA;Paired;;SRX983557;276272920;95;NEW	SAL_CA6415AA	Human	Human	Homo sapiens; human	2014	Europe	United Kingdom	Gastrointestinal Bacteria Reference Unit, Public Health England	PRJNA248792	SRP042645	SAMN03466055	SRS898197	2015-08-27	2015-04-09	24847	24847	24847	24847	24847	24847	24847	24847	596	596	596	596	2	2	55	162002	5041443	61	2760	SAL_EA8705AA_AS	2.2
SAL_SA4847AA	587432	SRR7828367;ILLUMINA;Paired;;SRX4679336;;;SRA	SAL_SA4847AA	Human	Human	Homo sapiens; human	2018	Europe	United Kingdom	Public Health England	PRJNA248792	SRP042645	SAMN10058652	SRS3773125	2018-09-14	2018-09-14	142639	142639	142639	142639	142639	142639	142639	12498	596	596	596	596	2	2	91	182380	5016816	76	27830	SAL_EB0246AA_AS	4
SAL_SA5825AA	590856	SRR7841598;ILLUMINA;Paired;;SRX4692388;;;SRA	SAL_SA5825AA	Human	Human	Homo sapiens; human	2018	Europe	United Kingdom	Public Health England	PRJNA248792	SRP042645	SAMN10067867	SRS3785744	2018-09-16	2018-09-15	142933	142933	142933	142933	142933	142933	20673	20673	6919	6919	6919	596	2	2	102	421024	4742824	58	91721	SAL_EB0666AA_AS	4
SAL_SA6738AA	127542	SRR7867023;ILLUMINA;Paired;;SRX4706203;;;SRA	SAL_SA6738AA	Food	ND/Others	food	2015	Europe	United Kingdom	Public Health England	PRJNA248792	SRP042645	SAMN10080193	SRS3791963	2018-09-18	2018-09-18	137263	137263	137263	137263	137263	137263	137263	137263	137263	137263	82821	82821	82821	2	71	71438	4992707	214	63644	SAL_EB1375AA_AS	4
SAL_SA7177AA	591847	SRR7873904;ILLUMINA;Paired;;SRX4712790;;;SRA	SAL_SA7177AA	Human	Human	Homo sapiens; human	2018	Europe	United Kingdom	Public Health England	PRJNA248792	SRP042645	SAMN10086914	SRS3798557	2018-09-19	2018-09-19	144668	135734	135734	135734	135734	135734	135734	58831	596	596	596	596	2	2	92	196976	4715902	48	8969	SAL_EB4203AA_AS	4
SAL_SA8010AA	301656	SRR7890232;ILLUMINA;Paired;;SRX4727809;;;SRA	SAL_SA8010AA	Human	Human	Homo sapiens; human	2016	Europe	United Kingdom	Public Health England	PRJNA248792	SRP042645	SAMN10103337	SRS3811295	2018-09-24	2018-09-22	144729	144729	144729	144729	28387	28387	28387	28387	596	596	596	596	2	2	70	237510	4846299	55	18085	SAL_EB4920AA_AS	4
SAL_SA8815AA	SMG-18-1705	traces-0osrKbY;ILLUMINA;Paired;;NA;;;Uploaded	SAL_SA8815AA				2018	Europe	United Kingdom	D. Brown (Scotland)					2018-09-26	2019-03-31	143693	143693	143693	143693	143693	143693	143693	143693	596	596	596	596	2	2	79	307180	5001132	49	7921	SAL_EB6028AA_AS	4
SAL_SA9539AA	610005	SRR7910399;ILLUMINA;Paired;;SRX4746478;;;SRA	SAL_SA9539AA	Human	Human	Homo sapiens; human	2018	Europe	United Kingdom	Public Health England	PRJNA248792	SRP042645	SAMN10140049	SRS3826766	2018-09-28	2018-09-28	145446	145446	145446	145446	145446	145446	145446	145446	596	596	596	596	2	2	77	182790	4945005	70	8779	SAL_EB6687AA_AS	4
SAL_TA0306AA	611066	SRR7962307;ILLUMINA;Paired;;SRX4795964;;;SRA	SAL_TA0306AA	Human	Human	Homo sapiens; human	2018	Europe	United Kingdom	Public Health England	PRJNA248792	SRP042645	SAMN10174156	SRS3875116	2018-10-04	2018-10-04	146283	146283	142933	142933	142933	142933	20673	20673	6919	6919	6919	596	2	2	109	237380	4746227	63	92933	SAL_EB8060AA_AS	4
SAL_CB8004AA	SAL-19-VL-WA-IL-0021	SRR11449836;ILLUMINA;Paired;500;SRX8027595;;;SRA	SAL_CB8004AA	Wild Animal	Invertebrate	Intestine (Testudinidae)	2019	North America	United States	FDA Center for Food Safety and Applied Nutrition	PRJNA481328	SRP224663	SAMN14486725	SRS6400084	2020-04-01	2020-03-31	229382	229382	229382	229382	229382	229382	229382	229382	596	596	596	596	2	2	114	211454	4919544	51	14017	SAL_EC8593AA_AS	4.1
SAL_DA1237AA	H124680424	SRR1645205;ILLUMINA;Paired;;SRX754671;309019392;99;NEW	SAL_DA1237AA	Human	Human	Homo sapiens; human	2012	Europe	United Kingdom	Public Health England - Gastrointestinal Bacteria Reference Unit	PRJNA248792	SRP042645	SAMN03168597	SRS739904	2015-08-27	2014-11-16	20673	20673	20673	20673	20673	20673	20673	20673	6919	6919	6919	596	2	2	66	208070	4739141	69	1582	SAL_FA1274AA_AS	2.2
SAL_DA1388AA	H121380303	SRR1643105;ILLUMINA;Paired;;SRX753014;273076452;99;NEW	SAL_DA1388AA	Human	Human	Homo sapiens; human	2012	Europe	United Kingdom	Gastrointestinal Bacteria Reference Unit, Public Health England	PRJNA248792	SRP042645	SAMN03165984	SRS738465	2015-08-27	2014-11-12	20535	20535	20535	20535	20535	20535	20535	20535	596	596	596	596	2	2	56	224921	4926027	56	1565	SAL_FA1328AA_AS	2.2
SAL_DA5994AA	FDA851691	SRR1501628;ILLUMINA;Paired;500;SRX641615;601192702;227;NEW	SAL_DA5994AA	Environment	Plant	oregano ground	2014	Europe	Greece	Food and Drug Administration - Center for Food Safety and Applied Nutrition (US)	PRJNA186035	SRP018785	SAMN02800590	SRS650560	2015-08-27	2014-06-30	16866	16866	16866	16866	16866	16866	16866	16866	596	596	596	596	2	2	123	369550	4916747	51	2136	SAL_FA3917AA_AS	2.2
SAL_DA7772AA	FMA0131	SRR1265013;ILLUMINA;Paired;500;SRX528732;450131024;214;NEW	SAL_DA7772AA	Food	Plant	cumin, ground	2011	Asia	Turkey	Food and Drug Administration - Center for Food Safety and Applied Nutrition (US)	PRJNA186035	SRP018785	SAMN02698195	SRS598467	2015-08-27	2014-04-28	15415	15415	15415	15415	15415	15415	15415	15415	596	596	596	596	2	2	91	265849	4974864	50	2178	SAL_FA4693AA_AS	2.2
SAL_DA8655AA	FNW19H84	SRR1203042;ILLUMINA;Paired;500;SRX499470;174084400;175;NEW	SAL_DA8655AA	Food	Plant	sanicale herb for tea or tincture	2011	Europe	Germany	Food and Drug Administration - Center for Food Safety and Applied Nutrition (US)	PRJNA186035	SRP018785	SAMN02345232	SRS580857	2015-08-27	2014-03-24	14613	14613	14613	14613	14613	14613	14613	14613	596	596	596	596	2	2	35	259201	5006058	74	6726	SAL_FA5334AA_AS	2.2
SAL_CA6770AA	44720	SRR1957798;ILLUMINA;Paired;;SRX983200;199916544;96;NEW	SAL_CA6770AA	Human	Human	Homo sapiens; human	2014	Europe	United Kingdom	Public Health England - Gastrointestinal Bacteria Reference Unit	PRJNA248792	SRP042645	SAMN03465693	SRS897829	2015-08-27	2015-04-09	24518	24518	24518	24518	24518	24518	24518	24518	596	596	596	596	2	2	41	119956	4926201	75	2829	SAL_FA7481AA_AS	2.2
SAL_TA2700AA	617641	SRR8098422;ILLUMINA;Paired;;SRX4925222;;;SRA	SAL_TA2700AA	Human	Human	Homo sapiens; human	2018	Europe	United Kingdom	Public Health England	PRJNA248792	SRP042645	SAMN10282824	SRS3970476	2018-10-24	2018-10-24	145446	145446	145446	145446	145446	145446	145446	145446	596	596	596	596	2	2	105	182793	4946090	77	3667	SAL_FB1099AA_AS	4
SAL_TA5221AA	615642	SRR8118212;ILLUMINA;Paired;;SRX4944509;;;SRA	SAL_TA5221AA	Human	Human	Homo sapiens; human	2018	Europe	United Kingdom	Public Health England	PRJNA248792	SRP042645	SAMN10336717	SRS3986894	2018-10-29	2018-10-29	150013	150013	150013	150013	150013	150013	150013	150013	596	596	596	596	2	2	54	157447	4995537	57	21030	SAL_FB4089AA_AS	4
SAL_WB2825AA	538028	ERR12365160;ILLUMINA;Paired;600;ERX11742009;;;SRA,ERR12365159;ILLUMINA;Paired;600;ERX11742009;;;SRA	SAL_WB2825AA	Human	Human	Homo sapiens	2022	Europe	Romania	Cantacuzino NIMMRD	PRJEB40400	ERP124033	SAMEA115029082	ERS17475486	2023-12-16	2023-12-15	397594	397594	397594	397594	397594	397594	298445	298445	298445	298445	82821	82821	82821	2	60.9	44745	4838478	217	16930	SAL_GD3202AA_AS	5.1
SAL_WB2866AA	553638	ERR12365211;ILLUMINA;Paired;600;ERX11742035;;;SRA,ERR12365212;ILLUMINA;Paired;600;ERX11742035;;;SRA	SAL_WB2866AA	Human	Human	Homo sapiens	2023	Europe	Romania	Cantacuzino NIMMRD	PRJEB40400	ERP124033	SAMEA115029217	ERS17475622	2023-12-16	2023-12-15	397557	397557	397557	397557	397557	397557	298445	298445	298445	298445	82821	82821	82821	2	69.8	49812	4748913	191	5672	SAL_GD3284AA_AS	5.1
SAL_WB2894AA	535279	ERR12365149;ILLUMINA;Paired;600;ERX11742004;;;SRA,ERR12365150;ILLUMINA;Paired;600;ERX11742004;;;SRA	SAL_WB2894AA	Human	Human	Homo sapiens	2022	Europe	Romania	Cantacuzino NIMMRD	PRJEB40400	ERP124033	SAMEA115029077	ERS17475481	2023-12-16	2023-12-15	397529	397529	397529	397529	397529	397529	397529	397529	298445	298445	82821	82821	82821	2	60.1	61546	4715250	180	3591	SAL_GD3340AA_AS	5.1
SAL_XB4037AA	1903286	SRR28160511;ILLUMINA;Paired;;SRX23790799;;;SRA	SAL_XB4037AA	Human	Human	Homo sapiens; human	2023	Europe	United Kingdom	Gastrointestinal Bacteria Reference Unit, Public Health England	PRJNA248792	SRP042645	SAMN40198124	SRS20614020	2024-03-02	2024-03-01	401872	401872	401872	401872	401872	401872	401872	24847	596	596	596	596	2	2	93.6	224766	4876329	60	1414	SAL_GD8581AA_AS	5.1
SAL_UA2675AA	SMG-18-2348	traces-0CTYpJy;ILLUMINA;Paired;;NA;;;Uploaded	SAL_UA2675AA				2018	Europe	United Kingdom	D. Brown (Scotland)					2018-12-07	2019-06-11	156692	156692	156692	156692	156692	156692	156692	20535	596	596	596	596	2	2	89	297524	5000061	51	15559	SAL_HB1558AA_AS	4
SAL_UA3021AA	650037	SRR8293545;ILLUMINA;Paired;;SRX5108133;;;SRA	SAL_UA3021AA	Human	Human	Homo sapiens; human	2018	Europe	United Kingdom	Public Health England	PRJNA248792	SRP042645	SAMN10535845	SRS4117579	2018-12-10	2018-12-10	161538	157267	157267	157267	157267	157267	157267	20535	596	596	596	596	2	2	61	187412	4912598	52	16489	SAL_HB2133AA_AS	4
SAL_UA4765AA	651048	SRR8299425;ILLUMINA;Paired;;SRX5113927;;;SRA	SAL_UA4765AA	Human	Human	Homo sapiens; human	2018	Europe	United Kingdom	Public Health England	PRJNA248792	SRP042645	SAMN10581760	SRS4122676	2018-12-12	2018-12-12	162223	159022	159022	159022	159022	159022	159022	159022	596	596	596	596	2	2	66	217908	4923358	65	32904	SAL_HB4279AA_AS	4
SAL_DB3759AA	950912	SRR11927782;ILLUMINA;Paired;;SRX8473312;;;SRA	SAL_DB3759AA	Human	Human	Homo sapiens; human	2020	Europe	United Kingdom	Public Health England	PRJNA248792	SRP042645	SAMN15103658	SRS6773419	2020-06-09	2020-06-05	234079	234079	234079	234079	234079	234079	234079	598	596	596	596	596	2	2	207	169381	4945544	66	10632	SAL_HC9245AA_AS	4.1
SAL_XB6845AA	1837196	SRR28295593;ILLUMINA;Paired;;SRX23904431;;;SRA	SAL_XB6845AA	Human	Human	Homo sapiens; human	2023	Europe	United Kingdom	Gastrointestinal Bacteria Reference Unit, Public Health England	PRJNA248792	SRP042645	SAMN40407551	SRS20726793	2024-03-13	2024-03-13	404247	404247	404247	404247	404247	404247	404247	598	596	596	596	596	2	2	107.6	134626	5070211	83	1150	SAL_HD1573AA_AS	5.1
SAL_XB7660AA	1731658	SRR28361757;ILLUMINA;Paired;;SRX23966897;;;SRA	SAL_XB7660AA	Human	Human	Homo sapiens; human	2022	Europe	United Kingdom	Gastrointestinal Bacteria Reference Unit, Public Health England	PRJNA248792	SRP042645	SAMN40478286	SRS20766504	2024-03-17	2024-03-17	404775	322544	322544	322544	322544	322544	26804	26804	596	596	596	596	2	2	166.1	286417	4925647	44	681	SAL_HD2354AA_AS	5.1
SAL_YB0609AA	SAbH24_10	traces-0wwqsgx;ILLUMINA;Paired;;NA;;;Uploaded	SAL_YB0609AA	Human	Human		2024	South America	Chile	Andrea Moreno-Switt					2024-04-04	2024-10-07	58087	20673	20673	20673	20673	20673	20673	20673	6919	6919	6919	596	2	2	55	407249	4692069	36	703	SAL_HD5200AA_AS	5.1
SAL_YB0611AA	SAbH24_8	traces-0KbpkbV;ILLUMINA;Paired;;NA;;;Uploaded	SAL_YB0611AA	Human	Human		2024	South America	Chile	Andrea Moreno-Switt					2024-04-04	2024-10-07	407137	407137	20673	20673	20673	20673	20673	20673	6919	6919	6919	596	2	2	62.8	407249	4694404	37	540	SAL_HD5202AA_AS	5.1
SAL_YB0614AA	SAbH24_6	traces-0CEWltL;ILLUMINA;Paired;;NA;;;Uploaded	SAL_YB0614AA	Human	Human		2024	South America	Chile	Andrea Moreno-Switt					2024-04-04	2024-10-07	407133	407133	20673	20673	20673	20673	20673	20673	6919	6919	6919	596	2	2	72.1	327002	4790623	39	1043	SAL_HD5205AA_AS	5.1
SAL_YB0617AA	SAbH24_4	traces-0fopnxG;ILLUMINA;Paired;;NA;;;Uploaded	SAL_YB0617AA	Human	Human		2024	South America	Chile	Andrea Moreno-Switt					2024-04-04	2024-10-07	58087	20673	20673	20673	20673	20673	20673	20673	6919	6919	6919	596	2	2	78.4	407249	4692197	35	392	SAL_HD5208AA_AS	5.1
SAL_YB0618AA	SAbH24_17	traces-0rRdKig;ILLUMINA;Paired;;NA;;;Uploaded	SAL_YB0618AA	Human	Human		2024	South America	Chile	Andrea Moreno-Switt					2024-04-04	2024-10-07	58087	20673	20673	20673	20673	20673	20673	20673	6919	6919	6919	596	2	2	97.2	407249	4692354	34	453	SAL_HD5209AA_AS	5.1
SAL_YB0619AA	SAbH24_18	traces-0whOVme;ILLUMINA;Paired;;NA;;;Uploaded	SAL_YB0619AA	Human	Human		2024	South America	Chile	Andrea Moreno-Switt					2024-04-04	2024-10-07	58087	20673	20673	20673	20673	20673	20673	20673	6919	6919	6919	596	2	2	95.4	407249	4691938	36	343	SAL_HD5210AA_AS	5.1
SAL_YB0620AA	SAbH24_7	traces-0TVmEkX;ILLUMINA;Paired;;NA;;;Uploaded	SAL_YB0620AA	Human	Human		2024	South America	Chile	Andrea Moreno-Switt					2024-04-04	2024-10-07	58087	20673	20673	20673	20673	20673	20673	20673	6919	6919	6919	596	2	2	96.7	407249	4692191	35	460	SAL_HD5211AA_AS	5.1
SAL_YB0621AA	SAbH24_13	traces-0LTJANO;ILLUMINA;Paired;;NA;;;Uploaded	SAL_YB0621AA	Human	Human		2024	South America	Chile	Andrea Moreno-Switt					2024-04-04	2024-10-07	58087	20673	20673	20673	20673	20673	20673	20673	6919	6919	6919	596	2	2	102.9	407249	4691948	35	362	SAL_HD5212AA_AS	5.1
SAL_YB0622AA	SAbH24_5	traces-0oCHRmS;ILLUMINA;Paired;;NA;;;Uploaded	SAL_YB0622AA	Human	Human		2024	South America	Chile	Andrea Moreno-Switt					2024-04-04	2024-10-07	58087	20673	20673	20673	20673	20673	20673	20673	6919	6919	6919	596	2	2	102.3	407249	4692919	36	291	SAL_HD5213AA_AS	5.1
SAL_YB0623AA	SAbH24_2	traces-0WxnlDG;ILLUMINA;Paired;;NA;;;Uploaded	SAL_YB0623AA	Human	Human		2024	South America	Chile	Andrea Moreno-Switt					2024-04-04	2024-10-07	407135	407135	20673	20673	20673	20673	20673	20673	6919	6919	6919	596	2	2	115.1	327002	4692336	35	400	SAL_HD5214AA_AS	5.1
SAL_YB0624AA	SAbH24_16	traces-0tidqfD;ILLUMINA;Paired;;NA;;;Uploaded	SAL_YB0624AA	Human	Human		2024	South America	Chile	Andrea Moreno-Switt					2024-04-04	2024-10-07	58087	20673	20673	20673	20673	20673	20673	20673	6919	6919	6919	596	2	2	114.5	407249	4692083	35	290	SAL_HD5215AA_AS	5.1
SAL_YB0625AA	SAbH24_3	traces-0eSguHM;ILLUMINA;Paired;;NA;;;Uploaded	SAL_YB0625AA	Human	Human		2024	South America	Chile	Andrea Moreno-Switt					2024-04-04	2024-10-07	407138	407138	20673	20673	20673	20673	20673	20673	6919	6919	6919	596	2	2	117.1	407249	4694625	39	363	SAL_HD5216AA_AS	5.1
SAL_YB0628AA	SAbH24_1	traces-0MnVRaj;ILLUMINA;Paired;;NA;;;Uploaded	SAL_YB0628AA	Human	Human		2024	South America	Chile	Andrea Moreno-Switt					2024-04-04	2024-10-07	58087	20673	20673	20673	20673	20673	20673	20673	6919	6919	6919	596	2	2	159	327002	4694191	42	425	SAL_HD5219AA_AS	5.1
SAL_UA9540AA	617886	SRR8485183;ILLUMINA;Paired;;SRX5289925;;;SRA	SAL_UA9540AA	Human	Human	Homo sapiens; human	2018	Europe	United Kingdom	Public Health England	PRJNA248792	SRP042645	SAMN10817135	SRS4289390	2019-01-25	2019-01-25	165393	165393	165393	165393	165393	165393	20673	20673	6919	6919	6919	596	2	2	72	262165	4769460	60	119776	SAL_IB5022AA_AS	4
SAL_VA0008AA	615633	SRR8490828;ILLUMINA;Paired;;SRX5295394;;;SRA	SAL_VA0008AA	Human	Human	Homo sapiens; human	2018	Europe	United Kingdom	Public Health England	PRJNA248792	SRP042645	SAMN10823928	SRS4294560	2019-01-28	2019-01-27	165608	150013	150013	150013	150013	150013	150013	150013	596	596	596	596	2	2	84	223832	5004113	78	26560	SAL_IB5707AA_AS	4
SAL_DB6290AA	959538	SRR12168689;ILLUMINA;Paired;;SRX8683579;;;SRA	SAL_DB6290AA	Human	Human	Homo sapiens; human	2020	Europe	United Kingdom	Public Health England	PRJNA248792	SRP042645	SAMN15468591	SRS6962542	2020-07-08	2020-07-08	236156	236156	236156	236156	236156	123015	123015	598	596	596	596	596	2	2	140	186965	4926216	60	11098	SAL_IC3171AA_AS	4.1
SAL_YB7254AA	PNUSAS435669	SRR28910160;ILLUMINA;Paired;;SRX24466556;;;SRA	SAL_YB7254AA				2024	North America	United States	PulseNet Next Generation Subtyping Methods Unit	PRJNA230403	SRP040281	SAMN41232469	SRS21218434	2024-05-07	2024-05-06	412468	412468	20673	20673	20673	20673	20673	20673	6919	6919	6919	596	2	2	104.8	407249	4697273	40	528	SAL_ID2264AA_AS	5.1
SAL_VA3097AA	421589	SRR8548920;ILLUMINA;Paired;;SRX5350851;;;SRA	SAL_VA3097AA	Human	Human	Homo sapiens; human	2017	Europe	United Kingdom	Public Health England	PRJNA248792	SRP042645	SAMN10887432	SRS4342097	2019-02-09	2019-02-08	168186	168186	168186	168186	168186	168186	168186	168186	596	596	596	596	2	2	42	162184	4848338	66	49186	SAL_JB1175AA_AS	4
SAL_VA3447AA	401782	SRR8551941;ILLUMINA;Paired;;SRX5353718;;;SRA	SAL_VA3447AA	Human	Human	Homo sapiens; human	2017	Europe	United Kingdom	Public Health England	PRJNA248792	SRP042645	SAMN10905310	SRS4344967	2019-02-10	2019-02-09	168468	168468	168468	168468	168468	168468	168468	26804	596	596	596	596	2	2	74	142580	5120898	129	58487	SAL_JB1745AA_AS	4
SAL_VA5927AA	SA20102406	SRR5056349;ILLUMINA;Paired;;SRX2377106;;;SRA	SAL_VA5927AA							Laboratory for Foodborne Zoonoses	PRJNA354244	SRP093625	SAMN06045207	SRS1819904	2019-02-11	2017-08-01	170012	170012	20673	20673	20673	20673	20673	20673	6919	6919	6919	596	2	2	125	407286	4701588	55	8972	SAL_JB2914AA_AS	4
SAL_VA5828AA	S4493-08	SRR5056461;ILLUMINA;Paired;;SRX2377218;;;SRA	SAL_VA5828AA							Laboratory for Foodborne Zoonoses	PRJNA354244	SRP093625	SAMN06044977	SRS1820016	2019-02-11	2017-08-01	170097	170097	170097	20673	20673	20673	20673	20673	6919	6919	6919	596	2	2	60	64146	4665624	139	79200	SAL_JB3013AA_AS	4
SAL_VA8758AA	690340	SRR8650472;ILLUMINA;Paired;;SRX5448185;;;SRA	SAL_VA8758AA	Human	Human	Homo sapiens; human	2019	Europe	United Kingdom	Public Health England	PRJNA248792	SRP042645	SAMN11031579	SRS4425079	2019-03-03	2019-03-01	161538	157267	157267	157267	157267	157267	157267	20535	596	596	596	596	2	2	64	176009	4912204	54	15087	SAL_JB9977AA_AS	4
SAL_EB0377AA	972921	SRR12455310;ILLUMINA;Paired;;SRX8949695;;;SRA	SAL_EB0377AA	Human	Human	Homo sapiens; human	2020	Europe	United Kingdom	Public Health England	PRJNA248792	SRP042645	SAMN15823698	SRS7204973	2020-08-19	2020-08-15	239659	239659	239659	239659	239659	239659	49245	598	596	596	596	596	2	2	94	206620	5110051	45	8439	SAL_JC0370AA_AS	4.1
SAL_ZB8065AA	01318194	SRR29189034;ILLUMINA;Paired;;SRX24709097;;;SRA	SAL_ZB8065AA	Human	Human	Homo sapiens; human	2023	Europe	United Kingdom	Gastrointestinal Bacteria Reference Unit, Public Health England	PRJNA248792	SRP042645	SAMN41550844	SRS21436261	2024-05-28	2024-05-28	421344	421344	421344	421344	421344	421344	26804	26804	596	596	596	596	2	2	116	263919	5085031	47	640	SAL_JD3263AA_AS	5.1
SAL_ZB8240AA	PNUSAS428168	traces-0sGXkth;ILLUMINA;Paired;;NA;;;Uploaded	SAL_ZB8240AA	Human			2024			PulseNet					2024-05-29	2024-05-29	421356	421356	20673	20673	20673	20673	20673	20673	6919	6919	6919	596	2	2	46.4	319971	4784203	49	2201	SAL_JD3395AA_AS	5.1
SAL_ZB9723AA	SAbH24_40	traces-0ZAUHHh;ILLUMINA;Paired;;NA;;;Uploaded	SAL_ZB9723AA	Human	Human		2024	South America	Chile	Andrea Moreno-Switt					2024-05-31	2024-11-02	58087	20673	20673	20673	20673	20673	20673	20673	6919	6919	6919	596	2	2	31.4	416034	4697147	46	1152	SAL_JD4660AA_AS	5.1
SAL_ZB9724AA	SAbH24_46	traces-0nvCliI;ILLUMINA;Paired;;NA;;;Uploaded	SAL_ZB9724AA	Human	Human		2024	South America	Chile	Andrea Moreno-Switt					2024-05-31	2024-11-02	422399	422399	20673	20673	20673	20673	20673	20673	6919	6919	6919	596	2	2	38.9	407249	4692685	35	616	SAL_JD4662AA_AS	5.1
SAL_ZB9725AA	SAbH24_62	traces-0rHUNlh;ILLUMINA;Paired;;NA;;;Uploaded	SAL_ZB9725AA	Human	Human		2024	South America	Chile	Andrea Moreno-Switt					2024-05-31	2024-11-02	58087	20673	20673	20673	20673	20673	20673	20673	6919	6919	6919	596	2	2	41.5	327002	4695269	39	671	SAL_JD4663AA_AS	5.1
SAL_ZB9726AA	SAbH24_50	traces-0hJjazQ;ILLUMINA;Paired;;NA;;;Uploaded	SAL_ZB9726AA	Human	Human		2024	South America	Chile	Andrea Moreno-Switt					2024-05-31	2024-11-02	58087	20673	20673	20673	20673	20673	20673	20673	6919	6919	6919	596	2	2	46.1	327002	4697622	43	580	SAL_JD4664AA_AS	5.1
SAL_ZB9727AA	SAbH24_39	traces-0FkhAtf;ILLUMINA;Paired;;NA;;;Uploaded	SAL_ZB9727AA	Human	Human		2024	South America	Chile	Andrea Moreno-Switt					2024-05-31	2024-11-02	58087	20673	20673	20673	20673	20673	20673	20673	6919	6919	6919	596	2	2	46.7	327002	4777836	44	678	SAL_JD4665AA_AS	5.1
SAL_EA7466AA	29956	SRR3049305;ILLUMINA;Paired;;SRX1498262;212989430;95;SRA	SAL_EA7466AA	Human	Human	Homo sapiens; human		Europe	United Kingdom	Public Health England	PRJNA248792	SRP042645	SAMN04363599	SRS1219922	2015-12-23	2015-12-22	7382	7382	7382	7382	7382	7382	7382	7382	596	596	596	596	2	2	43	150641	4920224	71	3024	SAL_KA0991AA_AS	3.32
SAL_EA7944AA	58580	SRR3048803;ILLUMINA;Paired;;SRX1497755;293766634;97;SRA	SAL_EA7944AA	Human	Human	Homo sapiens; human		Europe	United Kingdom	Public Health England	PRJNA248792	SRP042645	SAMN04363054	SRS1219401	2015-12-23	2015-12-22	6919	6919	6919	6919	6919	6919	6919	6919	6919	6919	6919	596	2	2	62	169220	4664352	62	1590	SAL_KA1469AA_AS	3.32
SAL_EA8100AA	19655	SRR3048525;ILLUMINA;Paired;;SRX1497552;273789312;96;SRA	SAL_EA8100AA	Human	Human	Homo sapiens; human		Europe	United Kingdom	Public Health England	PRJNA248792	SRP042645	SAMN04362897	SRS1219227	2015-12-23	2015-12-22	6767	6767	6767	6767	6767	6767	6767	6767	596	596	596	596	2	2	54	144981	4993252	86	2979	SAL_KA1625AA_AS	3.32
SAL_BA5138AA	ATCC 6017	SRR1786283;PACBIO_SMRT;Single;;SRX864931;;;NEW,SRR1786286;PACBIO_SMRT;Single;;SRX864931;;;NEW,GCF_000487615;Complete Genome;;;;;;Complete Genome,SRR958012;ILLUMINA;Paired;500;SRX340243;111286506;141;NEW,SRR955283;LS454;Single;;SRX337839;;;NEW	SAL_BA5138AA	Laboratory						Food and Drug Administration - Center for Food Safety and Applied Nutrition (US)	PRJNA66687	SRP029125	SAMN01823751	SRS472243	2015-08-27	2013-08-27	33608	33608	20673	20673	20673	20673	20673	20673	6919	6919	6919	596	2	2	1	4737447	4737447	1	0	SAL_KA3495AA_AS	NaN
SAL_FA5537AA	PNUSAS001884	SRR3405868;ILLUMINA;Paired;;SRX1716067;671690136;241;SRA	SAL_FA5537AA	Human	Human	Age: 40-49; stool	2016	North America	United States	Centers for Disease Control and Prevention - PulseNet	PRJNA230403	SRP040281	SAMN04632371	SRS1405029	2016-04-21	2016-04-20	596	596	596	596	596	596	596	596	596	596	596	596	2	2	136	134915	4931003	77	3009	SAL_KA9704AA_AS	3.41
SAL_FA5535AA	PNUSAS001886	SRR3405874;ILLUMINA;Paired;;SRX1716069;919915624;244;SRA	SAL_FA5535AA	Human	Human	Age: 20-29; stool	2016	North America	United States	PulseNet Next Generation Subtyping Methods Unit	PRJNA230403	SRP040281	SAMN04632373	SRS1405032	2016-04-21	2016-04-20	598	598	598	598	598	598	598	598	596	596	596	596	2	2	186	172509	4942214	62	4564	SAL_KA9706AA_AS	3.41
SAL_VA9304AA	288781	SRR8667442;ILLUMINA;Paired;;SRX5463512;;;SRA	SAL_VA9304AA	Human	Human	Homo sapiens; human	2016	Europe	United Kingdom	Public Health England	PRJNA248792	SRP042645	SAMN11052387	SRS4437307	2019-03-05	2019-03-05	173202	173202	173202	173202	173202	173202	129870	12498	596	596	596	596	2	2	76	338596	5039428	50	8323	SAL_KB1167AA_AS	4
SAL_WA0764AA	183724	SRR8711641;ILLUMINA;Paired;;SRX5505983;;;SRA	SAL_WA0764AA	Human	Human	Homo sapiens; human	2015	Europe	United Kingdom	Public Health England	PRJNA248792	SRP042645	SAMN11103538	SRS4474298	2019-03-12	2019-03-12	174263	20673	20673	20673	20673	20673	20673	20673	6919	6919	6919	596	2	2	65	203095	4688335	62	10149	SAL_KB3703AA_AS	4
SAL_WA2843AA	CK_97/00002351	ERR3844010;ILLUMINA;Paired;;ERX3856572;;;Uploaded	SAL_WA2843AA	Wild Animal	Reptile	Turtle	1997	Europe	Austria	M. Achtman	PRJEB20997	ERP023216	SAMEA5039093	ERS2850837	2019-03-23	2019-03-23	175049	175049	175047	175047	175047	175047	175047	175047	596	596	596	596	2	2	77	306032	4981364	42	15349	SAL_KB8412AA_AS	4
SAL_EB4385AA	CK_97/00002355	traces-0cLfyMc;Complete Genome;Single;;NA;;;Uploaded	SAL_EB4385AA	Wild Animal	Reptile	Turtle	1997	Europe	Austria	M. Achtman					2020-09-22	2020-09-22	243148	175047	175047	175047	175047	175047	175047	175047	596	596	596	596	2	2	1	4880832	4977519	3	0	SAL_KC2888AA_AS	NaN
SAL_EB4395AA	CK_99/00002863-2	traces-0mcbLhw;Complete Genome;Single;;NA;;;Uploaded	SAL_EB4395AA	Wild Animal	Reptile	Turtle	1999	Europe	Austria	M. Achtman					2020-09-22	2020-09-22	243155	174700	174700	174700	174700	174700	174700	598	596	596	596	596	2	2	1	4977389	5067586	2	0	SAL_KC2898AA_AS	NaN
SAL_EA1254AA	H09392051202-sc-2013-01-21T15:41:49Z-1551848	ERR278727;ILLUMINA;Paired;228;ERX252060;763790000;100;NEW	SAL_EA1254AA							The Wellcome Trust Sanger Institute	PRJEB2856	ERP001175	SAMEA1903951	ERS207753	2015-08-27	2013-06-06	41476	41476	12498	12498	12498	12498	12498	12498	596	596	596	596	2	2	154	232876	4929679	68	1134	SAL_LA4023AA_AS	3.41
SAL_FA8205AA	FDA717586	SRR3721548;ILLUMINA;Paired;500;SRX1879460;459365868;234;SRA	SAL_FA8205AA	Food	Plant	thyme	2011	Europe	Spain	FDA/CFSAN	PRJNA186035	SRP018785	SAMN02844900	SRS1526547	2016-06-28	2015-01-01	41511	41511	41511	41511	41511	41511	41511	41511	596	596	596	596	2	2	93	141556	4890106	75	12530	SAL_LA4678AA_AS	3.41
SAL_GA2071AA	BCW_3069	SRR1815498;ILLUMINA;Paired;;SRX887870;473513264;98;SRA	SAL_GA2071AA	ND	ND/Others	culture				University of California Davis - 100K Genome Project	PRJNA203445	SRP022914	SAMN03358787	SRS854787	2016-06-30	2016-02-24	43630	43630	43630	43630	20673	20673	20673	20673	6919	6919	6919	596	2	2	100	241951	4698394	55	689	SAL_LA7298AA_AS	3.41
SAL_FB0953AA	1020355	SRR13050261;ILLUMINA;Paired;;SRX9499674;;;SRA	SAL_FB0953AA	Human	Human	Homo sapiens; human	2020	Europe	United Kingdom	Public Health England	PRJNA248792	SRP042645	SAMN16785860	SRS7707998	2020-11-13	2020-11-13	248542	248542	248542	248542	248542	248542	49245	598	596	596	596	596	2	2	62	139059	4992444	76	5240	SAL_LC5648AA_AS	4.1
SAL_GA6114AA	PNUSAS003053	SRR3978285;ILLUMINA;Paired;;SRX1985612;254887776;234;SRA	SAL_GA6114AA	Human	Human	Age: 10-19; stool	2016	North America	United States	PulseNet Next Generation Subtyping Methods Unit	PRJNA230403	SRP040281	SAMN05432133	SRS1590418	2016-07-29	2016-07-28	47637	47637	47637	47637	47637	47637	47637	598	596	596	596	596	2	2	51	120977	4943210	96	19952	SAL_MA2446AA_AS	3.51
SAL_GA6065AA	PNUSAS003020	SRR3979114;ILLUMINA;Paired;;SRX1985803;291669864;239;SRA	SAL_GA6065AA	Human	Human	Age: 20-29; stool	2016	North America	United States	PulseNet Next Generation Subtyping Methods Unit	PRJNA230403	SRP040281	SAMN05437762	SRS1590524	2016-07-29	2016-07-28	47675	47675	47637	47637	47637	47637	47637	598	596	596	596	596	2	2	58	189261	4958790	64	9400	SAL_MA2495AA_AS	3.51
SAL_GA8146AA	PNUSAS003091	SRR4046874;ILLUMINA;Paired;;SRX2037736;503097600;240;SRA	SAL_GA8146AA	Human	Human	Age: 20-29; stool	2016	North America	United States	PulseNet Next Generation Subtyping Methods Unit	PRJNA230403	SRP040281	SAMN05453237	SRS1631450	2016-08-24	2016-08-22	49255	49132	47637	47637	47637	47637	47637	598	596	596	596	596	2	2	101	134915	4944653	75	7841	SAL_MA6448AA_AS	3.51
SAL_GA8143AA	PNUSAS003450	SRR4046877;ILLUMINA;Paired;;SRX2037739;708439848;244;SRA	SAL_GA8143AA	Human	Human	Age: 60-69; urine	2016	North America	United States	Centers for Disease Control and Prevention Enteric Diseases Laboratory Branch	PRJNA230403	SRP040281	SAMN05591124	SRS1631453	2016-08-24	2016-08-22	49132	49132	47637	47637	47637	47637	47637	598	596	596	596	596	2	2	143	134915	4940275	79	7673	SAL_MA6451AA_AS	3.51
SAL_GA8123AA	PNUSAS003429	SRR4046906;ILLUMINA;Paired;;SRX2037768;441117840;244;SRA	SAL_GA8123AA					North America	United States	Centers for Disease Control and Prevention Enteric Diseases Laboratory Branch	PRJNA230403	SRP040281	SAMN05591122	SRS1631482	2016-08-24	2016-08-22	49245	49245	49245	49245	49245	49245	49245	598	596	596	596	596	2	2	88	167665	4998095	61	6503	SAL_MA6471AA_AS	3.51
SAL_FB3506AA	PNCS013477	SRR13208183;ILLUMINA;Paired;;SRX9641358;;;SRA	SAL_FB3506AA	Human	Human	Homo sapiens; stool	2017		Canada	National Microbiology Laboratory	PRJNA543337	SRP199206	SAMN16927814	SRS7840953	2020-12-08	2020-12-07	250653	250653	250653	250653	250653	250653	250653	100554	100554	100554	82821	82821	82821	2	91	72070	4901671	146	13425	SAL_MC1862AA_AS	4.1
SAL_FB7550AA	1064871	SRR13439228;ILLUMINA;Paired;;SRX9852707;;;SRA	SAL_FB7550AA	Human	Human	Homo sapiens; human	2021	Europe	United Kingdom	Public Health England	PRJNA248792	SRP042645	SAMN17317150	SRS8034187	2021-01-15	2021-01-15	254815	254815	254815	254815	254815	254815	49245	598	596	596	596	596	2	2	140	186964	5006150	72	13173	SAL_MC7538AA_AS	4.1
SAL_GB0768AA	FP13	traces-0rqpeKl;ILLUMINA;Paired;;NA;;;Uploaded	SAL_GB0768AA	Wild Animal	Swine	Lymph nodes	2016	Europe	Italy	fpiras@uniss.it					2021-02-02	2021-02-02	254869	254869	254869	254869	254869	254869	254858	203551	596	596	596	596	2	2	114	62309	4927892	136	75136	SAL_NC1124AA_AS	4.1
SAL_GB0769AA	FP7	traces-0dUrqsY;ILLUMINA;Paired;;NA;;;Uploaded	SAL_GB0769AA	Wild Animal	Swine	colon content	2016	Europe	Italy	fpiras@uniss.it					2021-02-02	2021-02-02	254871	254871	254866	254866	254866	254858	254858	203551	596	596	596	596	2	2	91	90837	4884395	97	41624	SAL_NC1125AA_AS	4.1
SAL_GB0771AA	FP144	traces-0IcnYeS;ILLUMINA;Paired;;NA;;;Uploaded	SAL_GB0771AA	Wild Animal	Swine	lymph nodes	2019	Europe	Italy	fpiras@uniss.it					2021-02-02	2021-02-02	254857	254857	254857	254857	254857	254857	254857	203551	596	596	596	596	2	2	219	156474	4996082	84	53789	SAL_NC1127AA_AS	4.1
SAL_GB0772AA	FP12	traces-0wmFlOO;ILLUMINA;Paired;;NA;;;Uploaded	SAL_GB0772AA	Wild Animal	Swine	lymph nodes	2016	Europe	Italy	fpiras@uniss.it					2021-02-02	2021-02-02	254864	254864	254863	254863	254863	254863	254863	203551	596	596	596	596	2	2	89	113634	4947133	89	42930	SAL_NC1128AA_AS	4.1
SAL_GB0773AA	FP14.2	traces-0wadQMu;ILLUMINA;Paired;;NA;;;Uploaded	SAL_GB0773AA	Wild Animal	Swine	lymph nodes	2016	Europe	Italy	fpiras@uniss.it					2021-02-02	2021-02-02	254867	254867	254867	254867	254867	254867	254858	203551	596	596	596	596	2	2	99	57737	4964164	164	75729	SAL_NC1129AA_AS	4.1
SAL_GB0774AA	FP132	traces-0YJsWtQ;ILLUMINA;Paired;;NA;;;Uploaded	SAL_GB0774AA	Wild Animal	Swine	colon content	2019	Europe	Italy	fpiras@uniss.it					2021-02-02	2021-02-02	254860	254857	254857	254857	254857	254857	254857	203551	596	596	596	596	2	2	120	157121	4899595	69	40748	SAL_NC1130AA_AS	4.1
SAL_GB0775AA	FP58	traces-0YAYfis;ILLUMINA;Paired;;NA;;;Uploaded	SAL_GB0775AA	Wild Animal	Swine	colon content	2016	Europe	Italy	fpiras@uniss.it					2021-02-02	2021-02-02	254870	254870	254863	254863	254863	254863	254863	203551	596	596	596	596	2	2	109	77263	4989936	121	79567	SAL_NC1131AA_AS	4.1
SAL_GB0776AA	FP66	traces-0yKwboe;ILLUMINA;Paired;;NA;;;Uploaded	SAL_GB0776AA	Wild Animal	Swine	colon content	2016	Europe	Italy	fpiras@uniss.it					2021-02-02	2021-02-02	254873	254873	254863	254863	254863	254863	254863	203551	596	596	596	596	2	2	190	57973	4920978	148	90694	SAL_NC1132AA_AS	4.1
SAL_GB0777AA	FP85	traces-0FadWvK;ILLUMINA;Paired;;NA;;;Uploaded	SAL_GB0777AA	Wild Animal	Swine	colon content	2019	Europe	Italy	fpiras@uniss.it					2021-02-02	2021-02-02	254868	254861	254861	254861	254861	254861	203551	203551	596	596	596	596	2	2	149	137345	4893251	80	52813	SAL_NC1133AA_AS	4.1
SAL_GB0778AA	FP109	traces-0PVoKTp;ILLUMINA;Paired;;NA;;;Uploaded	SAL_GB0778AA	Wild Animal	Swine	lymph nodes	2019	Europe	Italy	fpiras@uniss.it					2021-02-02	2021-02-02	254860	254857	254857	254857	254857	254857	254857	203551	596	596	596	596	2	2	131	175965	4897056	66	34219	SAL_NC1134AA_AS	4.1
SAL_GB0779AA	FP34	traces-0vEvYlb;ILLUMINA;Paired;;NA;;;Uploaded	SAL_GB0779AA	Wild Animal	Swine	colon content	2016	Europe	Italy	fpiras@uniss.it					2021-02-02	2021-02-02	254863	254863	254863	254863	254863	254863	254863	203551	596	596	596	596	2	2	146	73458	4932583	143	70156	SAL_NC1135AA_AS	4.1
SAL_GB0780AA	FP88	traces-0IPSwuW;ILLUMINA;Paired;;NA;;;Uploaded	SAL_GB0780AA	Wild Animal	Swine	colon content	2019	Europe	Italy	fpiras@uniss.it					2021-02-02	2021-02-02	254859	254859	254859	254859	254859	254859	203551	203551	596	596	596	596	2	2	86	100583	4967696	83	18065	SAL_NC1136AA_AS	4.1
SAL_GB0781AA	FP145	traces-0IrbljA;ILLUMINA;Paired;;NA;;;Uploaded	SAL_GB0781AA	Wild Animal	Swine	colon content	2019	Europe	Italy	fpiras@uniss.it					2021-02-02	2021-02-02	254858	254858	254858	254858	254858	254858	254858	203551	596	596	596	596	2	2	203	141429	4970060	69	40990	SAL_NC1137AA_AS	4.1
SAL_GB0782AA	FP107	traces-0WPPtjy;ILLUMINA;Paired;;NA;;;Uploaded	SAL_GB0782AA	Wild Animal	Swine	lymph nodes	2019	Europe	Italy	fpiras@uniss.it					2021-02-02	2021-02-02	254862	254857	254857	254857	254857	254857	254857	203551	596	596	596	596	2	2	166	172507	4949848	61	42602	SAL_NC1138AA_AS	4.1
SAL_GB0783AA	FP99	traces-0xCzzPt;ILLUMINA;Paired;;NA;;;Uploaded	SAL_GB0783AA	Wild Animal	Swine	colon content	2019	Europe	Italy	fpiras@uniss.it					2021-02-02	2021-02-02	254874	254874	254874	254874	254874	254874	203551	203551	596	596	596	596	2	2	166	146308	4976067	63	33502	SAL_NC1139AA_AS	4.1
SAL_GB0784AA	FP91	traces-0WyQlLx;ILLUMINA;Paired;;NA;;;Uploaded	SAL_GB0784AA	Wild Animal	Swine	colon content	2019	Europe	Italy	fpiras@uniss.it					2021-02-02	2021-02-02	254865	254865	254859	254859	254859	254859	203551	203551	596	596	596	596	2	2	167	123753	4961503	67	35676	SAL_NC1140AA_AS	4.1
SAL_GB0785AA	FP95	traces-0XuAbOi;ILLUMINA;Paired;;NA;;;Uploaded	SAL_GB0785AA	Wild Animal	Swine	colon content	2019	Europe	Italy	fpiras@uniss.it					2021-02-02	2021-02-02	254861	254861	254861	254861	254861	254861	203551	203551	596	596	596	596	2	2	107	117099	4899803	79	24370	SAL_NC1141AA_AS	4.1
SAL_GB0786AA	FP110	traces-0PSGyJO;ILLUMINA;Paired;;NA;;;Uploaded	SAL_GB0786AA	Wild Animal	Swine	lymph nodes	2019	Europe	Italy	fpiras@uniss.it					2021-02-02	2021-02-02	254860	254857	254857	254857	254857	254857	254857	203551	596	596	596	596	2	2	187	218390	4902352	55	47625	SAL_NC1142AA_AS	4.1
SAL_GB0787AA	FP14	traces-0agAdDn;ILLUMINA;Paired;;NA;;;Uploaded	SAL_GB0787AA	Wild Animal	Swine	colon content	2016	Europe	Italy	fpiras@uniss.it					2021-02-02	2021-02-02	254866	254866	254866	254866	254866	254858	254858	203551	596	596	596	596	2	2	180	73440	4872659	132	87068	SAL_NC1143AA_AS	4.1
SAL_GB1180AA	FP11	traces-0MKkELU;ILLUMINA;Paired;;NA;;;Uploaded	SAL_GB1180AA	Wild Animal	Swine	colon content	2016	Europe	Italy	fpiras@uniss.it					2021-02-03	2021-02-03	254896	254896	254896	254896	254896	254896	254896	203551	596	596	596	596	2	2	103	57524	4940089	156	88645	SAL_NC1424AA_AS	4.1
SAL_GB1181AA	FP8.2	traces-0EWMTXc;ILLUMINA;Paired;;NA;;;Uploaded	SAL_GB1181AA	Wild Animal	Swine	colon content	2016	Europe	Italy	fpiras@uniss.it					2021-02-03	2021-02-03	254895	254895	254866	254866	254866	254858	254858	203551	596	596	596	596	2	2	142	90952	5128015	116	55528	SAL_NC1425AA_AS	4.1
SAL_YA2962AA	SMG-19-1021	traces-0ytBOGy;ILLUMINA;Paired;;NA;;;Uploaded	SAL_YA2962AA					Europe	United Kingdom	D. Brown (Scotland)					2019-07-22	2019-07-22	193052	193052	193052	193052	193052	193052	193052	193052	596	596	596	596	2	2	137	196000	4888412	57	15291	SAL_OB1769AA_AS	4.1
SAL_YA3220AA	19EP001404	traces-0jAXXkD;ILLUMINA;Paired;;NA;;;Uploaded	SAL_YA3220AA							NIPH					2019-07-23	2020-07-29	193313	193313	142933	142933	142933	142933	20673	20673	6919	6919	6919	596	2	2	159	327002	4752509	43	15932	SAL_OB2172AA_AS	4.1
SAL_YA5734AA	SMG-19-1065	traces-0mwsPGI;ILLUMINA;Paired;;NA;;;Uploaded	SAL_YA5734AA					Europe	United Kingdom	D. Brown (Scotland)					2019-07-26	2019-07-26	194622	194622	142933	142933	142933	142933	20673	20673	6919	6919	6919	596	2	2	108	321000	5005493	51	17667	SAL_OB4850AA_AS	4.1
SAL_YA6074AA	777506	SRR9846946;ILLUMINA;Paired;;SRX6601571;;;SRA	SAL_YA6074AA	Human	Human	Homo sapiens; human	2019	Europe	United Kingdom	Public Health England	PRJNA248792	SRP042645	SAMN12375491	SRS5166633	2019-07-28	2019-07-27	196140	196140	196140	196140	196140	196140	196140	135776	596	596	596	596	2	2	129	165875	4954345	61	21697	SAL_OB5276AA_AS	4.1
SAL_YA7552AA	783022	SRR9921311;ILLUMINA;Paired;;SRX6670320;;;SRA	SAL_YA7552AA	Human	Human	Homo sapiens; human	2019	Europe	United Kingdom	Public Health England	PRJNA248792	SRP042645	SAMN12528726	SRS5230112	2019-08-08	2019-08-08	197429	193313	142933	142933	142933	142933	20673	20673	6919	6919	6919	596	2	2	107	237220	4741096	65	91736	SAL_OB9103AA_AS	4.1
SAL_HB5408AA	TC8073	ERR5727630;ILLUMINA;Paired;300;ERX5442343;;;SRA	SAL_HB5408AA	Wild Animal	Swine	Sus scrofa; wild boar	2016	Europe	Italy	STATENS SERUM INSTITUT	PRJEB44355	ERP128406	SAMEA8574800	ERS6259465	2021-04-20	2021-04-19	268621	254871	254866	254866	254866	254858	254858	203551	596	596	596	596	2	2	136	90959	4885623	95	36716	SAL_OC9870AA_AS	4.1
SAL_HB5406AA	TC8075	ERR5727632;ILLUMINA;Paired;300;ERX5442345;;;SRA	SAL_HB5406AA	Wild Animal	Swine	Sus scrofa; wild boar	2016	Europe	Italy	STATENS SERUM INSTITUT	PRJEB44355	ERP128406	SAMEA8574802	ERS6259467	2021-04-20	2021-04-19	268620	268620	268620	268620	254867	254867	254858	203551	596	596	596	596	2	2	152	51095	4956906	178	75484	SAL_OC9872AA_AS	4.1
SAL_HB5405AA	TC8076	ERR5727633;ILLUMINA;Paired;300;ERX5442346;;;SRA	SAL_HB5405AA	Wild Animal	Swine	Sus scrofa; wild boar	2016	Europe	Italy	STATENS SERUM INSTITUT	PRJEB44355	ERP128406	SAMEA8574803	ERS6259468	2021-04-20	2021-04-19	268619	268619	254866	254866	254866	254858	254858	203551	596	596	596	596	2	2	142	90952	5128015	116	50198	SAL_OC9873AA_AS	4.1
SAL_HB5404AA	TC8077	ERR5727634;ILLUMINA;Paired;300;ERX5442347;;;SRA	SAL_HB5404AA	Wild Animal	Swine	Sus scrofa; wild boar	2016	Europe	Italy	STATENS SERUM INSTITUT	PRJEB44355	ERP128406	SAMEA8574804	ERS6259469	2021-04-20	2021-04-19	268617	268617	254896	254896	254896	254896	254896	203551	596	596	596	596	2	2	155	57524	4938493	157	80137	SAL_OC9874AA_AS	4.1
SAL_HB5403AA	TC8078	ERR5727635;ILLUMINA;Paired;300;ERX5442348;;;SRA	SAL_HB5403AA	Wild Animal	Swine	Sus scrofa; wild boar	2016	Europe	Italy	STATENS SERUM INSTITUT	PRJEB44355	ERP128406	SAMEA8574805	ERS6259470	2021-04-20	2021-04-19	268618	254864	254863	254863	254863	254863	254863	203551	596	596	596	596	2	2	134	113634	4946340	81	36615	SAL_OC9875AA_AS	4.1
SAL_HB5402AA	TC8079	ERR5727636;ILLUMINA;Paired;300;ERX5442349;;;SRA	SAL_HB5402AA	Wild Animal	Swine	Sus scrofa; wild boar	2016	Europe	Italy	STATENS SERUM INSTITUT	PRJEB44355	ERP128406	SAMEA8574806	ERS6259471	2021-04-20	2021-04-19	254869	254869	254869	254869	254869	254869	254858	203551	596	596	596	596	2	2	170	62309	4928970	135	69666	SAL_OC9876AA_AS	4.1
SAL_HB5401AA	TC8080	ERR5727637;ILLUMINA;Paired;300;ERX5442350;;;SRA	SAL_HB5401AA	Wild Animal	Swine	Sus scrofa; wild boar	2016	Europe	Italy	STATENS SERUM INSTITUT	PRJEB44355	ERP128406	SAMEA8574807	ERS6259472	2021-04-20	2021-04-19	268616	268616	254866	254866	254866	254858	254858	203551	596	596	596	596	2	2	180	73440	4872659	132	80562	SAL_OC9877AA_AS	4.1
SAL_HB5400AA	TC8081	ERR5727638;ILLUMINA;Paired;300;ERX5442351;;;SRA	SAL_HB5400AA	Wild Animal	Swine	Sus scrofa; wild boar	2016	Europe	Italy	STATENS SERUM INSTITUT	PRJEB44355	ERP128406	SAMEA8574808	ERS6259473	2021-04-20	2021-04-19	268615	268615	254867	254867	254867	254867	254858	203551	596	596	596	596	2	2	148	57737	4966002	162	68034	SAL_OC9878AA_AS	4.1
SAL_HB5398AA	TC8083	ERR5727640;ILLUMINA;Paired;300;ERX5442353;;;SRA	SAL_HB5398AA	Wild Animal	Swine	Sus scrofa; wild boar	2016	Europe	Italy	STATENS SERUM INSTITUT	PRJEB44355	ERP128406	SAMEA8574810	ERS6259475	2021-04-20	2021-04-19	254863	254863	254863	254863	254863	254863	254863	203551	596	596	596	596	2	2	146	73458	4932583	143	64256	SAL_OC9880AA_AS	4.1
SAL_HB5395AA	TC8086	ERR5727643;ILLUMINA;Paired;300;ERX5442356;;;SRA	SAL_HB5395AA	Wild Animal	Swine	Sus scrofa; wild boar	2016	Europe	Italy	STATENS SERUM INSTITUT	PRJEB44355	ERP128406	SAMEA8574813	ERS6259478	2021-04-20	2021-04-19	254870	254870	254863	254863	254863	254863	254863	203551	596	596	596	596	2	2	163	78346	4988344	115	73846	SAL_OC9883AA_AS	4.1
SAL_HB5393AA	TC8088	ERR5727645;ILLUMINA;Paired;300;ERX5442358;;;SRA	SAL_HB5393AA	Wild Animal	Swine	Sus scrofa; wild boar	2016	Europe	Italy	STATENS SERUM INSTITUT	PRJEB44355	ERP128406	SAMEA8574815	ERS6259480	2021-04-20	2021-04-19	254873	254873	254863	254863	254863	254863	254863	203551	596	596	596	596	2	2	190	57973	4920978	148	84629	SAL_OC9885AA_AS	4.1
SAL_HB5384AA	TC8098	ERR5727654;ILLUMINA;Paired;300;ERX5442367;;;SRA	SAL_HB5384AA	Wild Animal	Swine	Sus scrofa; wild boar	2016	Europe	Italy	STATENS SERUM INSTITUT	PRJEB44355	ERP128406	SAMEA8574824	ERS6259489	2021-04-20	2021-04-19	254868	254861	254861	254861	254861	254861	203551	203551	596	596	596	596	2	2	223	137346	4895192	76	47149	SAL_OC9894AA_AS	4.1
SAL_HB5383AA	TC8099	ERR5727655;ILLUMINA;Paired;300;ERX5442368;;;SRA	SAL_HB5383AA	Wild Animal	Swine	Sus scrofa; wild boar	2016	Europe	Italy	STATENS SERUM INSTITUT	PRJEB44355	ERP128406	SAMEA8574825	ERS6259490	2021-04-20	2021-04-19	254859	254859	254859	254859	254859	254859	203551	203551	596	596	596	596	2	2	86	100583	4967696	83	16088	SAL_OC9895AA_AS	4.1
SAL_HB5382AA	TC8100	ERR5727656;ILLUMINA;Paired;300;ERX5442369;;;SRA	SAL_HB5382AA	Wild Animal	Swine	Sus scrofa; wild boar	2016	Europe	Italy	STATENS SERUM INSTITUT	PRJEB44355	ERP128406	SAMEA8574826	ERS6259491	2021-04-20	2021-04-19	254865	254865	254859	254859	254859	254859	203551	203551	596	596	596	596	2	2	167	123753	4961503	67	33399	SAL_OC9896AA_AS	4.1
SAL_HB5381AA	TC8101	ERR5727657;ILLUMINA;Paired;300;ERX5442370;;;SRA	SAL_HB5381AA	Wild Animal	Swine	Sus scrofa; wild boar	2016	Europe	Italy	STATENS SERUM INSTITUT	PRJEB44355	ERP128406	SAMEA8574827	ERS6259492	2021-04-20	2021-04-19	254861	254861	254861	254861	254861	254861	203551	203551	596	596	596	596	2	2	107	117099	4899803	79	21790	SAL_OC9897AA_AS	4.1
SAL_HB5380AA	TC8102	ERR5727658;ILLUMINA;Paired;300;ERX5442371;;;SRA	SAL_HB5380AA	Wild Animal	Swine	Sus scrofa; wild boar	2016	Europe	Italy	STATENS SERUM INSTITUT	PRJEB44355	ERP128406	SAMEA8574828	ERS6259493	2021-04-20	2021-04-19	254874	254874	254874	254874	254874	254874	203551	203551	596	596	596	596	2	2	166	146308	4976067	63	29914	SAL_OC9898AA_AS	4.1
SAL_HB5378AA	TC8104	ERR5727660;ILLUMINA;Paired;300;ERX5442373;;;SRA	SAL_HB5378AA	Wild Animal	Swine	Sus scrofa; wild boar	2016	Europe	Italy	STATENS SERUM INSTITUT	PRJEB44355	ERP128406	SAMEA8574830	ERS6259495	2021-04-20	2021-04-19	254862	254857	254857	254857	254857	254857	254857	203551	596	596	596	596	2	2	166	172507	4949848	61	39031	SAL_OC9900AA_AS	4.1
SAL_HB5377AA	TC8105	ERR5727661;ILLUMINA;Paired;300;ERX5442374;;;SRA	SAL_HB5377AA	Wild Animal	Swine	Sus scrofa; wild boar	2016	Europe	Italy	STATENS SERUM INSTITUT	PRJEB44355	ERP128406	SAMEA8574831	ERS6259496	2021-04-20	2021-04-19	254860	254857	254857	254857	254857	254857	254857	203551	596	596	596	596	2	2	131	175965	4897056	66	31847	SAL_OC9901AA_AS	4.1
SAL_HB5376AA	TC8106	ERR5727662;ILLUMINA;Paired;300;ERX5442375;;;SRA	SAL_HB5376AA	Wild Animal	Swine	Sus scrofa; wild boar	2016	Europe	Italy	STATENS SERUM INSTITUT	PRJEB44355	ERP128406	SAMEA8574832	ERS6259497	2021-04-20	2021-04-19	254860	254857	254857	254857	254857	254857	254857	203551	596	596	596	596	2	2	187	218390	4902352	55	43307	SAL_OC9902AA_AS	4.1
SAL_HB5372AA	TC8110	ERR5727666;ILLUMINA;Paired;300;ERX5442379;;;SRA	SAL_HB5372AA	Wild Animal	Swine	Sus scrofa; wild boar	2016	Europe	Italy	STATENS SERUM INSTITUT	PRJEB44355	ERP128406	SAMEA8574836	ERS6259501	2021-04-20	2021-04-19	268603	254857	254857	254857	254857	254857	254857	203551	596	596	596	596	2	2	158	112558	4898021	71	32715	SAL_OC9906AA_AS	4.1
SAL_HB5365AA	TC8117	ERR5727673;ILLUMINA;Paired;300;ERX5442386;;;SRA	SAL_HB5365AA	Wild Animal	Swine	Sus scrofa; wild boar	2016	Europe	Italy	STATENS SERUM INSTITUT	PRJEB44355	ERP128406	SAMEA8574843	ERS6259508	2021-04-20	2021-04-19	254860	254857	254857	254857	254857	254857	254857	203551	596	596	596	596	2	2	181	157121	4898988	67	37040	SAL_OC9913AA_AS	4.1
SAL_HB5362AA	TC8120	ERR5727676;ILLUMINA;Paired;300;ERX5442389;;;SRA	SAL_HB5362AA	Wild Animal	Swine	Sus scrofa; wild boar	2016	Europe	Italy	STATENS SERUM INSTITUT	PRJEB44355	ERP128406	SAMEA8574846	ERS6259511	2021-04-20	2021-04-19	203551	203551	203551	203551	203551	203551	203551	203551	596	596	596	596	2	2	173	134763	4949776	66	33574	SAL_OC9916AA_AS	4.1
SAL_HB5361AA	TC8122	ERR5727678;ILLUMINA;Paired;300;ERX5442391;;;SRA	SAL_HB5361AA	Wild Animal	Swine	Sus scrofa; wild boar	2016	Europe	Italy	STATENS SERUM INSTITUT	PRJEB44355	ERP128406	SAMEA8574848	ERS6259513	2021-04-20	2021-04-19	254858	254858	254858	254858	254858	254858	254858	203551	596	596	596	596	2	2	203	141429	4970060	69	36462	SAL_OC9917AA_AS	4.1
SAL_HB5360AA	TC8121	ERR5727677;ILLUMINA;Paired;300;ERX5442390;;;SRA	SAL_HB5360AA	Wild Animal	Swine	Sus scrofa; wild boar	2016	Europe	Italy	STATENS SERUM INSTITUT	PRJEB44355	ERP128406	SAMEA8574847	ERS6259512	2021-04-20	2021-04-19	254857	254857	254857	254857	254857	254857	254857	203551	596	596	596	596	2	2	219	156474	4996082	84	49249	SAL_OC9918AA_AS	4.1
SAL_HA6380AA	PNUSAS005889	SRR5092907;ILLUMINA;Paired;;SRX2409740;191451040;242;SRA	SAL_HA6380AA					North America	United States	Centers for Disease Control and Prevention Enteric Diseases Laboratory Branch	PRJNA230403	SRP040281	SAMN06128375	SRS1847954	2016-12-09	2016-12-09	55038	20673	20673	20673	20673	20673	20673	20673	6919	6919	6919	596	2	2	40	399630	4702983	50	9889	SAL_PA0703AA_AS	3.51
SAL_HA6381AA	PNUSAS005888	SRR5092906;ILLUMINA;Paired;;SRX2409739;263850174;241;SRA	SAL_HA6381AA					North America	United States	Centers for Disease Control and Prevention Enteric Diseases Laboratory Branch	PRJNA230403	SRP040281	SAMN06128376	SRS1847953	2016-12-09	2016-12-09	56457	56457	20673	20673	20673	20673	20673	20673	6919	6919	6919	596	2	2	56	320937	4701112	50	5580	SAL_PA3117AA_AS	3.51
SAL_HA9305AA	FDA0204284-000-001	SRR5163997;ILLUMINA;Paired;500;SRX2481081;496478864;236;SRA	SAL_HA9305AA	Aquatic Animal	Shellfish	FROZEN LOBSTER TAIL	2002	South America	Brazil	FDA Center for Food Safety and Applied Nutrition	PRJNA186035	SRP018785	SAMN05968929	SRS1912695	2017-01-10	2015-01-01	58831	58831	58831	58831	58831	58831	58831	58831	596	596	596	596	2	2	101	160035	4883738	66	5924	SAL_PA8308AA_AS	3.51
SAL_IA1615AA	140645	SRR5193331;ILLUMINA;Paired;;SRX2509015;347810624;98;SRA	SAL_IA1615AA	Human	Human	Homo sapiens; human	2015	Europe	United Kingdom	Public Health England	PRJNA248792	SRP042645	SAMN06247417	SRS1932999	2017-01-22	2017-01-22	59995	59995	59995	59995	59995	59995	59995	20535	596	596	596	596	2	2	71	184442	4870748	63	1773	SAL_PA9699AA_AS	3.61
SAL_YA8363AA	19EP001697	traces-0ATYgdi;ILLUMINA;Paired;;NA;;;Uploaded	SAL_YA8363AA				2019			NIPH					2019-08-19	2020-08-25	198034	198034	198034	198034	198034	198034	198034	198034	6919	6919	6919	596	2	2	129	327001	4718416	40	20517	SAL_PB4688AA_AS	4.1
SAL_IA0827AA	287727	SRR5194148;ILLUMINA;Paired;;SRX2509823;381367784;98;SRA	SAL_IA0827AA	Human	Human	Homo sapiens; human	2016	Europe	United Kingdom	Public Health England	PRJNA248792	SRP042645	SAMN06248222	SRS1933797	2017-01-22	2017-01-22	60460	60460	60460	60460	24847	24847	24847	24847	596	596	596	596	2	2	77	177572	4922411	68	2265	SAL_QA0487AA_AS	3.61
SAL_IA8244AA	PNUSAS008860	SRR5336181;ILLUMINA;Paired;;SRX2633600;481018048;224;SRA	SAL_IA8244AA					North America	United States	PulseNet Next Generation Subtyping Methods Unit	PRJNA230403	SRP040281	SAMN06449188	SRS2042835	2017-03-11	2017-03-10	65470	65470	65470	65470	65470	65470	49245	598	596	596	596	596	2	2	97	172588	4949990	63	5940	SAL_QA8888AA_AS	3.61
SAL_ZA0131AA	795341	SRR10032605;ILLUMINA;Paired;;SRX6767942;;;SRA	SAL_ZA0131AA	Human	Human	Homo sapiens; human	2019	Europe	United Kingdom	Public Health England	PRJNA248792	SRP042645	SAMN12648926	SRS5315834	2019-08-29	2019-08-29	199655	199655	199655	199655	199655	199655	49245	598	596	596	596	596	2	2	56	130317	5102644	80	124587	SAL_QB0035AA_AS	4.1
SAL_IB7284AA	BAA-2162	SRR15145673;ILLUMINA;Paired;;SRX11453129;;;SRA	SAL_IB7284AA					North America	United States	Central Research Institute of Epidemiology	PRJNA484865	SRP156767	SAMN20239053	SRS9493392	2021-07-15	2021-07-15	43630	43630	43630	43630	20673	20673	20673	20673	6919	6919	6919	596	2	2	127	407148	4695815	35	6407	SAL_QC6706AA_AS	4.1
SAL_ZA5123AA	fp141	traces-0carkZa;ILLUMINA;Paired;;NA;;;Uploaded	SAL_ZA5123AA	Wild Animal	Swine		2019	Europe	Italy	fpiras@uniss.it					2019-10-01	2019-10-01	203551	203551	203551	203551	203551	203551	203551	203551	596	596	596	596	2	2	173	169277	4953763	64	33425	SAL_RB8684AA_AS	4.1
SAL_JB0623AA	637787	SRR15361970;ILLUMINA;Paired;;SRX11664456;;;SRA	SAL_JB0623AA	ND	ND/Others	other	2018	Europe	United Kingdom	Public Health England	PRJNA248792	SRP042645	SAMN20603477	SRS9697187	2021-08-10	2021-08-07	280793	280793	280793	280793	280793	280793	280793	598	596	596	596	596	2	2	130	155317	4952568	79	9465	SAL_RC1471AA_AS	4.1
SAL_JB0464AA	440863	SRR15366226;ILLUMINA;Paired;;SRX11668676;;;SRA	SAL_JB0464AA	ND	ND/Others	other	2017	Europe	United Kingdom	Public Health England	PRJNA248792	SRP042645	SAMN20606894	SRS9701216	2021-08-10	2021-08-08	280817	280817	280817	280817	280817	280817	280817	20535	596	596	596	596	2	2	98	225089	4870578	54	14215	SAL_RC1560AA_AS	4.1
SAL_JA3277AA	PNUSAS011843	SRR5486463;ILLUMINA;Paired;;SRX2769369;565513248;241;SRA	SAL_JA3277AA	Human	Human	Age: 0-4; stool	2012	North America	United States	PulseNet	PRJNA230403	SRP040281	SAMN06830427	SRS2153000	2017-05-02	2017-04-29	69601	69601	69601	69601	69601	69601	49245	598	596	596	596	596	2	2	113	187499	4962826	53	2701	SAL_SA1722AA_AS	3.61
SAL_JA5868AA	339487	SRR5584720;ILLUMINA;Paired;;SRX2842633;270352192;97;SRA	SAL_JA5868AA	Human	Human	Homo sapiens; human	2017	Europe	United Kingdom	Public Health England	PRJNA248792	SRP042645	SAMN07155669	SRS2215953	2017-05-23	2017-05-23	71748	20673	20673	20673	20673	20673	20673	20673	6919	6919	6919	596	2	2	57	207993	4690105	70	1073	SAL_SA9829AA_AS	3.61
SAL_ZA5812AA	806290	SRR10228813;ILLUMINA;Paired;;SRX6948359;;;SRA	SAL_ZA5812AA	Human	Human	Homo sapiens; human	2019	Europe	United Kingdom	Public Health England	PRJNA248792	SRP042645	SAMN12910599	SRS5476271	2019-10-04	2019-10-04	203953	203953	203953	203953	203953	203953	90567	90567	596	596	596	596	2	2	53	144443	4913125	58	17220	SAL_SB0184AA_AS	4.1
SAL_ZA8194AA	821038	SRR10294358;ILLUMINA;Paired;;SRX7007189;;;SRA	SAL_ZA8194AA	Human	Human	Homo sapiens; human	2019	Europe	United Kingdom	Public Health England	PRJNA248792	SRP042645	SAMN13041900	SRS5528359	2019-10-18	2019-10-17	207729	207729	207729	207729	207729	207729	28387	28387	596	596	596	596	2	2	49	171530	4951969	55	13548	SAL_SB8960AA_AS	4.1
SAL_AB0267AA	808783	SRR10312392;ILLUMINA;Paired;;SRX7023612;;;SRA	SAL_AB0267AA	Human	Human	Homo sapiens; human	2019	Europe	United Kingdom	Public Health England	PRJNA248792	SRP042645	SAMN13059576	SRS5544383	2019-10-20	2019-10-19	208005	208005	208005	208005	208005	208005	208005	208005	208005	208005	208005	82821	82821	2	72	111014	4811582	117	10307	SAL_SB9376AA_AS	4.1
SAL_JB9655AA	1493990	SRR16291286;ILLUMINA;Paired;;SRX12570441;;;SRA	SAL_JB9655AA	Human	Human	Homo sapiens; human	2021	Europe	United Kingdom	Public Health England	PRJNA248792	SRP042645	SAMN22215183	SRS10527564	2021-10-13	2021-10-12	288129	288129	288129	288129	288129	288129	288129	219329	596	596	596	596	2	2	130	144804	5103545	88	21899	SAL_SC1668AA_AS	4.1
SAL_KB1446AA	1498965	SRR16578891;ILLUMINA;Paired;;SRX12780357;;;SRA	SAL_KB1446AA	Human	Human	Homo sapiens; human	2021	Europe	United Kingdom	Public Health England	PRJNA248792	SRP042645	SAMN22575558	SRS10725490	2021-10-27	2021-10-27	289951	289951	289951	289951	289951	59995	59995	20535	596	596	596	596	2	2	155	198627	4912355	52	13571	SAL_SC3987AA_AS	4.1
SAL_KB3608AA	1527855	SRR16941113;ILLUMINA;Paired;;SRX13133063;;;SRA	SAL_KB3608AA	Human	Human	Homo sapiens; human	2021	Europe	United Kingdom	Public Health England	PRJNA248792	SRP042645	SAMN23136922	SRS11066664	2021-11-15	2021-11-15	291790	291790	291790	291790	291790	291790	291790	20535	596	596	596	596	2	2	101	172730	5072820	61	68437	SAL_SC6378AA_AS	4.1
SAL_KB6192AA	PNUSAS249144	SRR17155932;ILLUMINA;Paired;;SRX13339943;;;SRA	SAL_KB6192AA				2021	North America	United States	PulseNet Next Generation Subtyping Methods Unit	PRJNA230403	SRP040281	SAMN23726020	SRS11244955	2021-12-11	2021-12-07	294098	294098	294098	294098	294098	294098	294098	598	596	596	596	596	2	2	170	214551	5010110	46	8505	SAL_SC9607AA_AS	4.1
SAL_JA9474AA	PNUSAS013875	SRR5655497;ILLUMINA;Paired;;SRX2892090;358260672;242;SRA	SAL_JA9474AA	Human	Human	Age: 40-49; stool	2017	North America	United States	PulseNet Next Generation Subtyping Methods Unit	PRJNA230403	SRP040281	SAMN07189748	SRS2259848	2017-06-15	2017-06-08	58087	20673	20673	20673	20673	20673	20673	20673	6919	6919	6919	596	2	2	76	407149	4700509	51	2875	SAL_TA2948AA_AS	3.61
SAL_KA3520AA	CFSAN065080	SRR5819772;ILLUMINA;Paired;500;SRX2997681;275321848;236;SRA,SRR5884073;ILLUMINA;Paired;500;SRX3050098;;;SRA	SAL_KA3520AA	Environment	Plant	nuts; almond powder	2017	North America	United States	Food and Drug Administration - Center for Food Safety and Applied Nutrition (US)	PRJNA186035	SRP018785	SAMN07255457	SRS2348834	2017-07-13	2017-07-12	58087	20673	20673	20673	20673	20673	20673	20673	6919	6919	6919	596	2	2	58	327002	4701656	53	3042	SAL_TA8792AA_AS	3.61
SAL_LB1633AA	L15_G1	traces-0vOVcbV;ILLUMINA;Paired;;NA;;;Uploaded	SAL_LB1633AA					Europe		F.X.Weill, Institut Pasteur					2022-02-22	2023-03-01	298496	298496	298496	298496	298496	298496	298496	298496	298496	298496	82821	82821	82821	2	565	157828	5001704	92	7982	SAL_TC5000AA_AS	4.1
SAL_LB1634AA	L12_E18	traces-0nvcGMN;ILLUMINA;Paired;;NA;;;Uploaded	SAL_LB1634AA					Europe		F.X.Weill, Institut Pasteur					2022-02-22	2023-03-01	298497	298497	298496	298496	298496	298496	298496	298496	298496	298496	82821	82821	82821	2	705	134558	5001943	93	7869	SAL_TC5001AA_AS	4.1
SAL_LB1650AA	202004725	traces-0nuMxIM;ILLUMINA;Paired;;NA;;;Uploaded,traces-0RQsYbU;ILLUMINA;Paired;;NA;;;Uploaded	SAL_LB1650AA	Human	Human		2020	Europe	France	F.X.Weill, Institut Pasteur					2022-02-28	2023-03-07	298510	298510	298510	298510	298510	298510	298504	298504	596	596	596	596	2	2	328	71333	5039025	128	49473	SAL_TC5551AA_AS	4.1
SAL_LB2262AA	201901690	traces-0lFbASk;ILLUMINA;Paired;;NA;;;Uploaded	SAL_LB2262AA					Europe		F.X.Weill, Institut Pasteur					2022-02-28	2023-03-07	298827	298827	298827	298827	298827	193052	193052	193052	596	596	596	596	2	2	399	87733	4876161	107	44608	SAL_TC5552AA_AS	4.1
SAL_LB1648AA	202003818	traces-0hHWjvF;ILLUMINA;Paired;;NA;;;Uploaded,traces-0scSKDN;ILLUMINA;Paired;;NA;;;Uploaded	SAL_LB1648AA	Human	Human		2020	Europe	France	F.X.Weill, Institut Pasteur					2022-02-28	2023-03-07	298508	298508	298508	298508	298508	298508	193052	193052	596	596	596	596	2	2	412	84931	4827885	119	47090	SAL_TC5553AA_AS	4.1
SAL_LB1642AA	202104037	traces-0odUcXk;ILLUMINA;Paired;;NA;;;Uploaded,traces-0eQsbSN;ILLUMINA;Paired;;NA;;;Uploaded	SAL_LB1642AA	Human	Human		2021	Europe	France	F.X.Weill, Institut Pasteur					2022-02-28	2023-03-07	298504	298504	298504	298504	298504	298504	298504	298504	596	596	596	596	2	2	266	68921	5018251	112	45542	SAL_TC5554AA_AS	4.1
SAL_LB1655AA	202007287	traces-0WmCavC;ILLUMINA;Paired;;NA;;;Uploaded,traces-0lwkmgu;ILLUMINA;Paired;;NA;;;Uploaded	SAL_LB1655AA	Human	Human		2020	Europe	France	F.X.Weill, Institut Pasteur					2022-02-28	2023-03-07	298520	298520	298520	298520	298520	298520	298520	41511	596	596	596	596	2	2	266	73433	4940958	122	41062	SAL_TC5555AA_AS	4.1
SAL_LB1606AA	201710072	traces-0MgKyyY;ILLUMINA;Paired;;NA;;;Uploaded,traces-0AZUspB;ILLUMINA;Paired;;NA;;;Uploaded	SAL_LB1606AA	Human	Human		2017	Europe	France	F.X.Weill, Institut Pasteur					2022-02-28	2023-03-07	298830	298830	298830	298830	298830	298830	49245	598	596	596	596	596	2	2	279	58723	5046338	163	53910	SAL_TC5556AA_AS	4.1
SAL_LB2263AA	201910347	traces-0SPUmOE;ILLUMINA;Paired;;NA;;;Uploaded	SAL_LB2263AA	Human			2019	Europe	France	F.X.Weill, Institut Pasteur					2022-02-28	2023-03-07	298829	298829	298829	298829	298829	298829	298829	12498	596	596	596	596	2	2	284	130082	5256617	95	31192	SAL_TC5557AA_AS	4.1
SAL_LB1604AA	202104409	traces-0rhfLgf;ILLUMINA;Paired;;NA;;;Uploaded,traces-0kakiTj;ILLUMINA;Paired;;NA;;;Uploaded	SAL_LB1604AA	Human	Human		2021	Europe	France	F.X.Weill, Institut Pasteur					2022-02-28	2023-03-07	298828	298828	298828	298828	298828	298828	298828	298828	596	596	596	596	2	2	313	96089	4706031	97	39444	SAL_TC5558AA_AS	4.1
SAL_LB1647AA	202002014	traces-0CUmGVi;ILLUMINA;Paired;;NA;;;Uploaded,traces-0proVQs;ILLUMINA;Paired;;NA;;;Uploaded	SAL_LB1647AA	Human	Human		2020	Europe	France	F.X.Weill, Institut Pasteur					2022-02-28	2023-03-07	298518	298518	298518	298518	298518	298502	298460	20535	596	596	596	596	2	2	312	155220	4856539	67	36641	SAL_TC5559AA_AS	4.1
SAL_LB1575AA	201606803	traces-0YgSnUU;ILLUMINA;Paired;;NA;;;Uploaded,traces-0zmunUd;ILLUMINA;Paired;;NA;;;Uploaded	SAL_LB1575AA	Human	Human		2016	Europe	France	F.X.Weill, Institut Pasteur					2022-02-28	2023-03-07	298836	298836	298836	298836	298836	298836	298836	20535	596	596	596	596	2	2	314	125957	5040472	87	46092	SAL_TC5560AA_AS	4.1
SAL_LB1651AA	202005153	traces-0gauEBr;ILLUMINA;Paired;;NA;;;Uploaded,traces-0FQmyqx;ILLUMINA;Paired;;NA;;;Uploaded	SAL_LB1651AA	Human	Human		2020	Europe	France	F.X.Weill, Institut Pasteur					2022-02-28	2023-03-07	298511	298511	298511	298511	298511	193052	193052	193052	596	596	596	596	2	2	295	56939	4872535	159	58094	SAL_TC5561AA_AS	4.1
SAL_LB1586AA	201706483	traces-0tiabDt;ILLUMINA;Paired;;NA;;;Uploaded,traces-0qheNNl;ILLUMINA;Paired;;NA;;;Uploaded	SAL_LB1586AA	Human	Human		2017	Europe	France	F.X.Weill, Institut Pasteur					2022-02-28	2023-03-07	298832	298832	298832	298832	298832	298498	254858	203551	596	596	596	596	2	2	220	60829	4892731	145	125420	SAL_TC5562AA_AS	4.1
SAL_LB1649AA	202004678	traces-0BQCUAG;ILLUMINA;Paired;;NA;;;Uploaded,traces-0mjEqTy;ILLUMINA;Paired;;NA;;;Uploaded	SAL_LB1649AA	Human	Human		2020	Europe	France	F.X.Weill, Institut Pasteur					2022-02-28	2023-03-07	298509	298509	298509	298509	298509	298509	298460	20535	596	596	596	596	2	2	204	83846	4962128	121	50471	SAL_TC5563AA_AS	4.1
SAL_LB1641AA	201910498	traces-0tyOTqT;ILLUMINA;Paired;;NA;;;Uploaded,traces-0CjXmGQ;ILLUMINA;Paired;;NA;;;Uploaded	SAL_LB1641AA	Human	Human		2019	Europe	France	F.X.Weill, Institut Pasteur					2022-02-28	2023-03-07	298505	298505	298505	298505	298505	193052	193052	193052	596	596	596	596	2	2	230	156883	4881771	78	26140	SAL_TC5564AA_AS	4.1
SAL_LB1654AA	202006718	traces-0PDYAmS;ILLUMINA;Paired;;NA;;;Uploaded,traces-0yFOcDG;ILLUMINA;Paired;;NA;;;Uploaded	SAL_LB1654AA	Human	Human		2020	Europe	France	F.X.Weill, Institut Pasteur					2022-02-28	2023-03-07	298516	298516	298516	298516	298516	298516	193052	193052	596	596	596	596	2	2	219	45647	4803099	178	66835	SAL_TC5565AA_AS	4.1
SAL_LB1576AA	201609494	traces-0iAqUfW;ILLUMINA;Paired;;NA;;;Uploaded,traces-0uhsPwC;ILLUMINA;Paired;;NA;;;Uploaded	SAL_LB1576AA	Human	Human		2016	Europe	France	F.X.Weill, Institut Pasteur					2022-02-28	2023-03-07	298835	298835	298835	298835	298835	193052	193052	193052	596	596	596	596	2	2	233	87724	4869047	112	69435	SAL_TC5566AA_AS	4.1
SAL_LB2264AA	201908358-redeposit	traces-0yrXBzy;ILLUMINA;Paired;;NA;;;Uploaded	SAL_LB2264AA					Europe		F.X.Weill, Institut Pasteur					2022-02-28	2023-03-07	298833	298833	298833	298833	298833	193052	193052	193052	596	596	596	596	2	2	254	55076	4836971	168	66612	SAL_TC5567AA_AS	4.1
SAL_LB1652AA	202005663	traces-0AtgKfT;ILLUMINA;Paired;;NA;;;Uploaded,traces-0dPlvdP;ILLUMINA;Paired;;NA;;;Uploaded	SAL_LB1652AA	Human	Human		2020	Europe	France	F.X.Weill, Institut Pasteur					2022-02-28	2023-03-07	298515	298515	298515	298515	298514	298514	156692	20535	596	596	596	596	2	2	220	140753	4929414	74	34328	SAL_TC5568AA_AS	4.1
SAL_LB1639AA	201706687	traces-0pqPYMU;ILLUMINA;Paired;;NA;;;Uploaded,traces-0ckdbud;ILLUMINA;Paired;;NA;;;Uploaded	SAL_LB1639AA	Human	Human		2017	Europe	France	F.X.Weill, Institut Pasteur					2022-02-28	2023-03-07	298500	298500	298500	298500	298500	298500	280817	20535	596	596	596	596	2	2	244	159995	5014137	69	44023	SAL_TC5569AA_AS	4.1
SAL_LB1600AA	201908517	traces-0upBHxd;ILLUMINA;Paired;;NA;;;Uploaded,traces-0PBhDhB;ILLUMINA;Paired;;NA;;;Uploaded	SAL_LB1600AA	Human	Human		2019	Europe	France	F.X.Weill, Institut Pasteur					2022-02-28	2023-03-07	298843	298843	298843	298843	298843	298843	298843	20535	596	596	596	596	2	2	258	91263	4994060	112	58838	SAL_TC5570AA_AS	4.1
SAL_LB2265AA	201907759	traces-0EopYmk;ILLUMINA;Paired;;NA;;;Uploaded	SAL_LB2265AA					Europe		F.X.Weill, Institut Pasteur					2022-02-28	2023-03-07	298831	298831	298831	298831	298831	298460	298460	20535	596	596	596	596	2	2	225	219280	4877603	47	29341	SAL_TC5571AA_AS	4.1
SAL_LB1635AA	201705964	traces-0fustqj;ILLUMINA;Paired;;NA;;;Uploaded,traces-0mDsEDl;ILLUMINA;Paired;;NA;;;Uploaded	SAL_LB1635AA	Human	Human		2017	Europe	France	F.X.Weill, Institut Pasteur					2022-02-28	2023-03-07	298502	298502	298502	298502	298502	298502	298460	20535	596	596	596	596	2	2	233	60709	4942722	145	76306	SAL_TC5572AA_AS	4.1
SAL_LB1602AA	201710761	traces-0gYdStq;ILLUMINA;Paired;;NA;;;Uploaded,traces-0llQCgM;ILLUMINA;Paired;;NA;;;Uploaded	SAL_LB1602AA	Human	Human		2017	Europe	France	F.X.Weill, Institut Pasteur					2022-02-28	2023-03-07	298837	298837	298837	298837	298837	298837	298837	193052	596	596	596	596	2	2	207	73640	4800606	124	57673	SAL_TC5574AA_AS	4.1
SAL_LB1590AA	201707542	traces-0swImhi;ILLUMINA;Paired;;NA;;;Uploaded,traces-0gIvJtS;ILLUMINA;Paired;;NA;;;Uploaded	SAL_LB1590AA	Human	Human		2017	Europe	France	F.X.Weill, Institut Pasteur					2022-02-28	2023-03-07	298862	298862	298862	165393	165393	165393	20673	20673	6919	6919	6919	596	2	2	196	30717	4666625	296	104839	SAL_TC5575AA_AS	4.1
SAL_LB1584AA	201704981	traces-0Yvqsjk;ILLUMINA;Paired;;NA;;;Uploaded,traces-0umIMEl;ILLUMINA;Paired;;NA;;;Uploaded	SAL_LB1584AA	Human	Human		2017	Europe	France	F.X.Weill, Institut Pasteur					2022-02-28	2023-03-07	298839	298839	298446	298446	298446	298446	298446	298446	596	596	596	596	2	2	194	77297	4852677	116	56519	SAL_TC5576AA_AS	4.1
SAL_LB1658AA	202103490	traces-0IYDKQa;ILLUMINA;Paired;;NA;;;Uploaded,traces-0XCqILd;ILLUMINA;Paired;;NA;;;Uploaded	SAL_LB1658AA	Human	Human		2021	Europe	France	F.X.Weill, Institut Pasteur					2022-02-28	2023-03-07	298521	298521	298521	298521	298521	298502	298460	20535	596	596	596	596	2	2	217	65227	4854445	138	53756	SAL_TC5577AA_AS	4.1
SAL_LB2267AA	201903848-redeposit	traces-0iijrso;ILLUMINA;Paired;;NA;;;Uploaded	SAL_LB2267AA					Europe		F.X.Weill, Institut Pasteur					2022-02-28	2023-03-07	298838	298838	298838	298838	298838	298838	298838	126573	596	596	596	596	2	2	203	47644	4776500	168	69377	SAL_TC5578AA_AS	4.1
SAL_LB2268AA	202005958bis	traces-0XwjsPs;ILLUMINA;Paired;;NA;;;Uploaded	SAL_LB2268AA	Human			2020	Europe	France	F.X.Weill, Institut Pasteur					2022-02-28	2023-03-07	298859	298859	298514	298514	298514	298514	156692	20535	596	596	596	596	2	2	197	96272	4938009	103	45029	SAL_TC5579AA_AS	4.1
SAL_LB1625AA	201702887	traces-0hziCrM;ILLUMINA;Paired;;NA;;;Uploaded,traces-0nidsaB;ILLUMINA;Paired;;NA;;;Uploaded	SAL_LB1625AA	Human	Human		2017	Europe	France	F.X.Weill, Institut Pasteur					2022-02-28	2023-03-07	298463	298463	298463	298463	298463	298463	168186	168186	596	596	596	596	2	2	200	115670	4958006	86	80176	SAL_TC5580AA_AS	4.1
SAL_LB2269AA	201808478	traces-0jxYVPj;ILLUMINA;Paired;;NA;;;Uploaded	SAL_LB2269AA					Europe		F.X.Weill, Institut Pasteur					2022-02-28	2023-03-07	298844	298844	298844	298844	298844	298844	298844	298844	596	596	596	596	2	2	169	168610	5081835	69	29877	SAL_TC5581AA_AS	4.1
SAL_LB1573AA	201704063	traces-0GKzaVw;ILLUMINA;Paired;;NA;;;Uploaded,traces-0qZmEMc;ILLUMINA;Paired;;NA;;;Uploaded	SAL_LB1573AA	Human	Human		2017	Europe	France	F.X.Weill, Institut Pasteur					2022-02-28	2023-03-07	298840	298447	298445	298445	298445	298445	298445	298445	298445	298445	82821	82821	82821	2	175	30944	4790693	281	71846	SAL_TC5582AA_AS	4.1
SAL_LB1645AA	202002890	traces-0JZmXWX;ILLUMINA;Paired;;NA;;;Uploaded,traces-0lZtQPK;ILLUMINA;Paired;;NA;;;Uploaded	SAL_LB1645AA	Human	Human		2020	Europe	France	F.X.Weill, Institut Pasteur					2022-02-28	2023-03-07	298507	298507	298507	298507	298507	298507	298507	20535	596	596	596	596	2	2	171	172646	4943317	46	22513	SAL_TC5583AA_AS	4.1
SAL_LB1583AA	201704570	traces-0rqpMWV;ILLUMINA;Paired;;NA;;;Uploaded,traces-0MsWmJB;ILLUMINA;Paired;;NA;;;Uploaded	SAL_LB1583AA	Human	Human		2017	Europe	France	F.X.Weill, Institut Pasteur					2022-02-28	2023-03-07	298447	298447	298445	298445	298445	298445	298445	298445	298445	298445	82821	82821	82821	2	167	57550	4870153	181	21664	SAL_TC5584AA_AS	4.1
SAL_LB1607AA	201805260	traces-0wIxgpg;ILLUMINA;Paired;;NA;;;Uploaded,traces-0RijtVn;ILLUMINA;Paired;;NA;;;Uploaded	SAL_LB1607AA	Human	Human		2018	Europe	France	F.X.Weill, Institut Pasteur					2022-02-28	2023-03-07	298842	298842	298842	298842	298842	298842	298842	20535	596	596	596	596	2	2	174	105280	4968871	87	60850	SAL_TC5585AA_AS	4.1
SAL_LB1603AA	201805647	traces-0zPOQri;ILLUMINA;Paired;;NA;;;Uploaded,traces-0WtGxDZ;ILLUMINA;Paired;;NA;;;Uploaded	SAL_LB1603AA	Human	Human		2018	Europe	France	F.X.Weill, Institut Pasteur					2022-02-28	2023-03-07	298841	298841	298841	298841	298841	298502	298460	20535	596	596	596	596	2	2	186	57459	4843262	135	66906	SAL_TC5586AA_AS	4.1
SAL_LB1644AA	202000512	traces-0xqCNGA;ILLUMINA;Paired;;NA;;;Uploaded,traces-0vIBJeI;ILLUMINA;Paired;;NA;;;Uploaded	SAL_LB1644AA	Human	Human		2020	Europe	France	F.X.Weill, Institut Pasteur					2022-02-28	2023-03-07	298513	298513	298513	298513	298513	20535	20535	20535	596	596	596	596	2	2	182	226570	4965741	53	28178	SAL_TC5587AA_AS	4.1
SAL_LB1638AA	201808095	traces-0nQdInC;ILLUMINA;Paired;;NA;;;Uploaded,traces-0iGIecu;ILLUMINA;Paired;;NA;;;Uploaded	SAL_LB1638AA	Human	Human		2018	Europe	France	F.X.Weill, Institut Pasteur					2022-02-28	2023-03-07	298501	298501	298501	298501	298501	298498	254858	203551	596	596	596	596	2	2	185	192584	4874410	49	13298	SAL_TC5588AA_AS	4.1
SAL_LB1646AA	202001351	traces-0wDWENC;ILLUMINA;Paired;;NA;;;Uploaded,traces-0uEOtUE;ILLUMINA;Paired;;NA;;;Uploaded	SAL_LB1646AA	Human	Human		2020	Europe	France	F.X.Weill, Institut Pasteur					2022-02-28	2023-03-07	298506	298506	298506	298506	298506	298506	298506	165808	165808	165808	82821	82821	82821	2	202	64398	4774449	149	41685	SAL_TC5589AA_AS	4.1
SAL_LB2270AA	201903773	traces-0GLLFrE;ILLUMINA;Paired;;NA;;;Uploaded	SAL_LB2270AA					Europe		F.X.Weill, Institut Pasteur					2022-02-28	2023-03-07	298852	298852	298852	298852	298852	298852	298852	20535	596	596	596	596	2	2	166	70571	4877716	123	67289	SAL_TC5590AA_AS	4.1
SAL_LB2271AA	201808966	traces-0yvPrFI;ILLUMINA;Paired;;NA;;;Uploaded	SAL_LB2271AA					Europe		F.X.Weill, Institut Pasteur					2022-02-28	2023-03-07	298845	298845	298845	298845	165393	165393	20673	20673	6919	6919	6919	596	2	2	163	122538	4655140	70	29272	SAL_TC5591AA_AS	4.1
SAL_LB1612AA	201709158	traces-0uMuQeG;ILLUMINA;Paired;;NA;;;Uploaded,traces-0VnBHSZ;ILLUMINA;Paired;;NA;;;Uploaded	SAL_LB1612AA	Human	Human		2017	Europe	France	F.X.Weill, Institut Pasteur					2022-02-28	2023-03-07	298848	298848	298848	298848	298848	298848	298848	41511	596	596	596	596	2	2	150	43578	4938035	201	70638	SAL_TC5592AA_AS	4.1
SAL_LB1582AA	201704499	traces-0nVLXbc;ILLUMINA;Paired;;NA;;;Uploaded,traces-0RxsoqR;ILLUMINA;Paired;;NA;;;Uploaded	SAL_LB1582AA	Human	Human		2017	Europe	France	F.X.Weill, Institut Pasteur					2022-02-28	2023-03-07	298445	298445	298445	298445	298445	298445	298445	298445	298445	298445	82821	82821	82821	2	168	40479	4793398	222	60106	SAL_TC5593AA_AS	4.1
SAL_LB1580AA	201705058	traces-0ofxWeX;ILLUMINA;Paired;;NA;;;Uploaded,traces-0XlJqJU;ILLUMINA;Paired;;NA;;;Uploaded	SAL_LB1580AA	Human	Human		2017	Europe	France	F.X.Weill, Institut Pasteur					2022-02-28	2023-03-07	298846	298449	298449	298449	298449	298449	298449	298449	596	596	596	596	2	2	157	94003	5010793	112	43372	SAL_TC5594AA_AS	4.1
SAL_LB1624AA	201607859	traces-0REtqxM;ILLUMINA;Paired;;NA;;;Uploaded,traces-0WGMbTM;ILLUMINA;Paired;;NA;;;Uploaded	SAL_LB1624AA	Human	Human		2016	Europe	France	F.X.Weill, Institut Pasteur					2022-02-28	2023-03-07	298461	298461	298461	298461	298461	298461	298461	41511	596	596	596	596	2	2	159	37547	4763184	224	87962	SAL_TC5595AA_AS	4.1
SAL_LB1608AA	201805170	traces-0iEgbHb;ILLUMINA;Paired;;NA;;;Uploaded,traces-0xivAjN;ILLUMINA;Paired;;NA;;;Uploaded	SAL_LB1608AA	Human	Human		2018	Europe	France	F.X.Weill, Institut Pasteur					2022-02-28	2023-03-07	298847	298847	298847	298847	298847	298847	298847	28803	596	596	596	596	2	2	149	211392	5092249	68	39961	SAL_TC5596AA_AS	4.1
SAL_LB1653AA	202007925	traces-0pwHeLQ;ILLUMINA;Paired;;NA;;;Uploaded,traces-0ifisCm;ILLUMINA;Paired;;NA;;;Uploaded	SAL_LB1653AA	Human	Human		2020	Europe	France	F.X.Weill, Institut Pasteur					2022-02-28	2023-03-07	298514	298514	298514	298514	298514	298514	156692	20535	596	596	596	596	2	2	150	77168	4929859	125	40708	SAL_TC5597AA_AS	4.1
SAL_LB1588AA	201707466	traces-0idBXeb;ILLUMINA;Paired;;NA;;;Uploaded,traces-0wquIbg;ILLUMINA;Paired;;NA;;;Uploaded	SAL_LB1588AA	Human	Human		2017	Europe	France	F.X.Weill, Institut Pasteur					2022-02-28	2023-03-07	298855	298855	298855	298855	298855	298448	298448	20535	596	596	596	596	2	2	159	36266	4887016	254	82161	SAL_TC5598AA_AS	4.1
SAL_LB1585AA	201705791	traces-0CiOzjU;ILLUMINA;Paired;;NA;;;Uploaded,traces-0OtmlBv;ILLUMINA;Paired;;NA;;;Uploaded	SAL_LB1585AA	Human	Human		2017	Europe	France	F.X.Weill, Institut Pasteur					2022-02-28	2023-03-07	298849	298849	298849	298849	298849	298849	298849	20535	596	596	596	596	2	2	164	57753	4903915	156	73129	SAL_TC5599AA_AS	4.1
SAL_LB1640AA	201904328	traces-0Vjnfck;ILLUMINA;Paired;;NA;;;Uploaded,traces-0HJHIRo;ILLUMINA;Paired;;NA;;;Uploaded	SAL_LB1640AA	Human	Human		2019	Europe	France	F.X.Weill, Institut Pasteur					2022-02-28	2023-03-07	298499	298499	298499	298499	298499	298499	298499	20535	596	596	596	596	2	2	175	68152	4960943	150	57680	SAL_TC5600AA_AS	4.1
SAL_CB8706AA	202001778	traces-0oraiCe;ILLUMINA;Paired;;NA;;;Uploaded,traces-0sVBWcg;ILLUMINA;Paired;;NA;;;Uploaded	SAL_CB8706AA	Human	Human		2020	Europe	France	F.X.Weill, Institut Pasteur					2022-02-28	2023-03-07	298850	298850	229615	229615	229615	229615	229615	229615	229615	229615	229615	596	2	2	173	261490	4684335	56	22675	SAL_TC5601AA_AS	4.1
SAL_LB1579AA	201705195-redeposit	traces-0OtNFUS;ILLUMINA;Paired;;NA;;;Uploaded,traces-0FCRcTo;ILLUMINA;Paired;;NA;;;Uploaded	SAL_LB1579AA	Human	Human		2017	Europe	France	F.X.Weill, Institut Pasteur					2022-02-28	2023-03-07	298856	298856	298856	298856	298856	298856	298856	20535	596	596	596	596	2	2	164	50640	4818790	179	71697	SAL_TC5602AA_AS	4.1
SAL_LB1605AA	201805379	traces-0cAoEPh;ILLUMINA;Paired;;NA;;;Uploaded,traces-0AseMMb;ILLUMINA;Paired;;NA;;;Uploaded	SAL_LB1605AA	Human	Human		2018	Europe	France	F.X.Weill, Institut Pasteur					2022-02-28	2023-03-07	298858	298858	298858	298858	298858	298858	298858	219329	596	596	596	596	2	2	139	90746	5054505	124	47589	SAL_TC5603AA_AS	4.1
SAL_LB1581AA	201704404	traces-0mAILJM;ILLUMINA;Paired;;NA;;;Uploaded,traces-0Dszfbl;ILLUMINA;Paired;;NA;;;Uploaded	SAL_LB1581AA	Human	Human		2017	Europe	France	F.X.Weill, Institut Pasteur					2022-02-28	2023-03-07	298853	298853	298853	298853	298853	298853	298853	41511	596	596	596	596	2	2	133	127737	5012416	103	33636	SAL_TC5604AA_AS	4.1
SAL_LB1657AA	202100600	traces-0lToYwY;ILLUMINA;Paired;;NA;;;Uploaded,traces-0PLtcrM;ILLUMINA;Paired;;NA;;;Uploaded	SAL_LB1657AA	Human	Human		2021	Europe	France	F.X.Weill, Institut Pasteur					2022-02-28	2023-03-07	298519	298519	298519	298519	298519	298519	298519	298519	596	596	596	596	2	2	125	79825	5051101	140	42676	SAL_TC5605AA_AS	4.1
SAL_LB1609AA	201804184	traces-0gEBJyu;ILLUMINA;Paired;;NA;;;Uploaded,traces-0YRJyWF;ILLUMINA;Paired;;NA;;;Uploaded	SAL_LB1609AA	Human	Human		2018	Europe	France	F.X.Weill, Institut Pasteur					2022-02-28	2023-03-07	298854	298854	298854	298458	298458	193052	193052	193052	596	596	596	596	2	2	144	62992	4785330	134	39759	SAL_TC5606AA_AS	4.1
SAL_LB1577AA	201608660	traces-0aUUZGz;ILLUMINA;Paired;;NA;;;Uploaded,traces-0YwAzQn;ILLUMINA;Paired;;NA;;;Uploaded	SAL_LB1577AA	Human	Human		2016	Europe	France	F.X.Weill, Institut Pasteur					2022-02-28	2023-03-07	298444	298444	298444	298444	298444	298444	298444	20535	596	596	596	596	2	2	139	45890	4969553	186	70359	SAL_TC5607AA_AS	4.1
SAL_LB2272AA	201906232	traces-0MbrJRL;ILLUMINA;Paired;;NA;;;Uploaded	SAL_LB2272AA					Europe		F.X.Weill, Institut Pasteur					2022-02-28	2023-03-07	298851	298851	298851	298851	298851	298508	193052	193052	596	596	596	596	2	2	153	54385	4814109	158	45669	SAL_TC5608AA_AS	4.1
SAL_LB1620AA	201908605-redeposit	traces-0oqHZLY;ILLUMINA;Paired;;NA;;;Uploaded,traces-0BbGgRJ;ILLUMINA;Paired;;NA;;;Uploaded	SAL_LB1620AA	Human	Human		2019	Europe	France	F.X.Weill, Institut Pasteur					2022-02-28	2023-03-07	298857	298857	298857	298857	298857	298857	298857	20535	596	596	596	596	2	2	136	69622	5139166	132	44497	SAL_TC5609AA_AS	4.1
SAL_LB1623AA	201711125	traces-0BrYceX;ILLUMINA;Paired;;NA;;;Uploaded,traces-0OlBCXI;ILLUMINA;Paired;;NA;;;Uploaded	SAL_LB1623AA	Human	Human		2017	Europe	France	F.X.Weill, Institut Pasteur					2022-02-28	2023-03-07	298460	298460	298460	298460	298460	298460	298460	20535	596	596	596	596	2	2	156	44346	4784894	215	83445	SAL_TC5610AA_AS	4.1
SAL_LB1613AA	201709886	traces-0oYCnVn;ILLUMINA;Paired;;NA;;;Uploaded,traces-0gpoxLb;ILLUMINA;Paired;;NA;;;Uploaded	SAL_LB1613AA	Human	Human		2017	Europe	France	F.X.Weill, Institut Pasteur					2022-02-28	2023-03-07	298868	298868	298462	298462	298462	298462	193052	193052	596	596	596	596	2	2	77	50726	5082578	218	41630	SAL_TC5611AA_AS	4.1
SAL_LB2273AA	201901107	traces-0FyvdVM;ILLUMINA;Paired;;NA;;;Uploaded	SAL_LB2273AA					Europe		F.X.Weill, Institut Pasteur					2022-02-28	2023-03-07	298860	298860	298860	298860	298860	298860	298860	298860	596	596	596	596	2	2	81	67885	4934181	131	36701	SAL_TC5612AA_AS	4.1
SAL_LB1611AA	201906762	traces-0AqVlJE;ILLUMINA;Paired;;NA;;;Uploaded,traces-0zQMZVF;ILLUMINA;Paired;;NA;;;Uploaded	SAL_LB1611AA	Human	Human		2019	Europe	France	F.X.Weill, Institut Pasteur					2022-02-28	2023-03-07	298861	298861	298861	298861	298861	298861	298861	20535	596	596	596	596	2	2	94	57796	4996427	150	40609	SAL_TC5613AA_AS	4.1
SAL_LB1617AA	201804226	traces-0lcPcyD;ILLUMINA;Paired;;NA;;;Uploaded,traces-0ruYDRy;ILLUMINA;Paired;;NA;;;Uploaded	SAL_LB1617AA	Human	Human		2018	Europe	France	F.X.Weill, Institut Pasteur					2022-02-28	2023-03-07	298458	298458	298458	298458	298458	193052	193052	193052	596	596	596	596	2	2	88	157525	4873702	73	32305	SAL_TC5614AA_AS	4.1
SAL_LB1570AA	201605839	traces-0XjzCUs;ILLUMINA;Paired;;NA;;;Uploaded,traces-0eHUmtT;ILLUMINA;Paired;;NA;;;Uploaded	SAL_LB1570AA	Human	Human		2016	Europe	France	F.X.Weill, Institut Pasteur					2022-02-28	2023-03-07	298442	298442	298442	298442	298442	298442	298442	218868	596	596	596	596	2	2	88	33494	5070867	272	71707	SAL_TC5615AA_AS	4.1
SAL_LB1601AA	201903519	traces-0qgiWsW;ILLUMINA;Paired;;NA;;;Uploaded,traces-0mufGRS;ILLUMINA;Paired;;NA;;;Uploaded	SAL_LB1601AA	Human	Human		2019	Europe	France	F.X.Weill, Institut Pasteur					2022-02-28	2023-03-07	298864	298864	298864	298864	298864	298864	298864	41511	596	596	596	596	2	2	93	30970	4820140	301	59618	SAL_TC5616AA_AS	4.1
SAL_LB1618AA	201901763	traces-0XPPZNH;ILLUMINA;Paired;;NA;;;Uploaded,traces-0QghzPH;ILLUMINA;Paired;;NA;;;Uploaded	SAL_LB1618AA	Human	Human		2019	Europe	France	F.X.Weill, Institut Pasteur					2022-02-28	2023-03-07	298863	298863	298456	298456	298456	298456	298456	100554	100554	100554	82821	82821	82821	2	96	33086	4735121	266	41928	SAL_TC5617AA_AS	4.1
SAL_LB1636AA	201708277	traces-0WgpUAY;ILLUMINA;Paired;;NA;;;Uploaded,traces-0OaavJu;ILLUMINA;Paired;;NA;;;Uploaded	SAL_LB1636AA	Human	Human		2017	Europe	France	F.X.Weill, Institut Pasteur					2022-02-28	2023-03-07	298498	298498	298498	298498	298498	298498	254858	203551	596	596	596	596	2	2	93	45266	4876612	206	52723	SAL_TC5618AA_AS	4.1
SAL_LB1643AA	201911475	traces-0CVzQKC;ILLUMINA;Paired;;NA;;;Uploaded,traces-0TSwXAK;ILLUMINA;Paired;;NA;;;Uploaded	SAL_LB1643AA	Human	Human		2019	Europe	France	F.X.Weill, Institut Pasteur					2022-02-28	2023-03-07	298512	298512	298512	298512	298512	298512	298512	168186	596	596	596	596	2	2	100	63928	4950241	141	40529	SAL_TC5619AA_AS	4.1
SAL_LB1610AA	201904842	traces-0snIDBn;ILLUMINA;Paired;;NA;;;Uploaded,traces-0fQABDO;ILLUMINA;Paired;;NA;;;Uploaded	SAL_LB1610AA	Human	Human		2019	Europe	France	F.X.Weill, Institut Pasteur					2022-02-28	2023-03-07	298865	298865	298865	298865	165393	165393	20673	20673	6919	6919	6919	596	2	2	123	54321	4557218	170	48544	SAL_TC5621AA_AS	4.1
SAL_LB2274AA	201903078	traces-0fUQTqw;ILLUMINA;Paired;;NA;;;Uploaded	SAL_LB2274AA					Europe		F.X.Weill, Institut Pasteur					2022-02-28	2023-03-07	298866	298866	298517	298517	165393	165393	20673	20673	6919	6919	6919	596	2	2	108	230318	4694578	47	11677	SAL_TC5622AA_AS	4.1
SAL_LB1621AA	201803349	traces-0nMfMJu;ILLUMINA;Paired;;NA;;;Uploaded,traces-0LRIEYT;ILLUMINA;Paired;;NA;;;Uploaded	SAL_LB1621AA	Human	Human		2018	Europe	France	F.X.Weill, Institut Pasteur					2022-02-28	2023-03-07	298459	298459	298459	298459	298459	298459	298459	20535	596	596	596	596	2	2	108	77336	4846995	120	47087	SAL_TC5623AA_AS	4.1
SAL_LB2275AA	201904809	traces-0utfBLp;ILLUMINA;Paired;;NA;;;Uploaded	SAL_LB2275AA					Europe		F.X.Weill, Institut Pasteur					2022-02-28	2023-03-07	298867	298867	298867	298867	298867	298867	298858	219329	596	596	596	596	2	2	119	46690	4999625	204	56975	SAL_TC5624AA_AS	4.1
SAL_LB1574AA	201702586	traces-0cZRRND;ILLUMINA;Paired;;NA;;;Uploaded,traces-0LTNFej;ILLUMINA;Paired;;NA;;;Uploaded	SAL_LB1574AA	Human	Human		2017	Europe	France	F.X.Weill, Institut Pasteur					2022-02-28	2023-03-07	298870	298870	298870	298870	298870	298870	298870	218868	596	596	596	596	2	2	118	148764	4901462	74	41679	SAL_TC5625AA_AS	4.1
SAL_LB2276AA	201805993	traces-0RPsYXQ;ILLUMINA;Paired;;NA;;;Uploaded	SAL_LB2276AA	Human			2018	Europe	France	F.X.Weill, Institut Pasteur					2022-02-28	2023-03-07	165860	165860	165860	165860	165860	165860	165860	20535	596	596	596	596	2	2	123	144691	4930720	59	25898	SAL_TC5627AA_AS	4.1
SAL_LB1572AA	201606637	traces-0BZAXRw;ILLUMINA;Paired;;NA;;;Uploaded,traces-0bAjgHP;ILLUMINA;Paired;;NA;;;Uploaded	SAL_LB1572AA	Human	Human		2016	Europe	France	F.X.Weill, Institut Pasteur					2022-02-28	2023-03-07	298443	298443	298443	298443	298443	193052	193052	193052	596	596	596	596	2	2	131	43619	4780724	218	71002	SAL_TC5628AA_AS	4.1
SAL_LB1597AA	201905231	traces-0YXXnmn;ILLUMINA;Paired;;NA;;;Uploaded,traces-0UvuVzm;ILLUMINA;Paired;;NA;;;Uploaded	SAL_LB1597AA	Human	Human		2019	Europe	France	F.X.Weill, Institut Pasteur					2022-02-28	2023-03-07	298877	298877	298877	298877	298877	298516	193052	193052	596	596	596	596	2	2	129	55596	4828507	156	47193	SAL_TC5629AA_AS	4.1
SAL_LB1599AA	201907982	traces-0PnEtka;ILLUMINA;Paired;;NA;;;Uploaded,traces-0ngXZMR;ILLUMINA;Paired;;NA;;;Uploaded	SAL_LB1599AA	Human	Human		2019	Europe	France	F.X.Weill, Institut Pasteur					2022-02-28	2023-03-07	298891	298891	298891	298891	298891	298891	298891	58831	596	596	596	596	2	2	125	100418	4937556	113	41178	SAL_TC5630AA_AS	4.1
SAL_LB1656AA	202102977	traces-0EYIBmj;ILLUMINA;Paired;;NA;;;Uploaded,traces-0nIVWvK;ILLUMINA;Paired;;NA;;;Uploaded	SAL_LB1656AA	Human	Human		2021	Europe	France	F.X.Weill, Institut Pasteur					2022-02-28	2023-03-07	298517	298517	298517	298517	165393	165393	20673	20673	6919	6919	6919	596	2	2	134	77860	4622454	109	39716	SAL_TC5631AA_AS	4.1
SAL_LB1619AA	201907810	traces-0hTgoOn;ILLUMINA;Paired;;NA;;;Uploaded,traces-0iQNyCd;ILLUMINA;Paired;;NA;;;Uploaded	SAL_LB1619AA	Human	Human		2019	Europe	France	F.X.Weill, Institut Pasteur					2022-02-28	2023-03-07	298872	298872	298457	198034	198034	198034	198034	198034	6919	6919	6919	596	2	2	142	75271	4679435	114	39695	SAL_TC5632AA_AS	4.1
SAL_LB1664AA	202007936	traces-0fCuMbd;ILLUMINA;Paired;;NA;;;Uploaded,traces-0SIdtDO;ILLUMINA;Paired;;NA;;;Uploaded	SAL_LB1664AA	Human	Human		2020	Europe	France	F.X.Weill, Institut Pasteur					2022-02-28	2023-03-07	298524	298524	298524	298524	298524	298524	280817	20535	596	596	596	596	2	2	126	72145	4865110	126	37176	SAL_TC5633AA_AS	4.1
SAL_LB2277AA	201808965	traces-0jdPOoo;ILLUMINA;Paired;;NA;;;Uploaded	SAL_LB2277AA					Europe		F.X.Weill, Institut Pasteur					2022-02-28	2023-03-07	298871	298871	298871	298871	298871	298871	298871	298871	596	596	596	596	2	2	136	144761	4877184	87	25996	SAL_TC5634AA_AS	4.1
SAL_LB2278AA	201904857	traces-0jTSVML;ILLUMINA;Paired;;NA;;;Uploaded	SAL_LB2278AA					Europe		F.X.Weill, Institut Pasteur					2022-02-28	2023-03-07	298892	298892	298892	298892	298892	298502	298460	20535	596	596	596	596	2	2	140	61778	4978856	162	54607	SAL_TC5635AA_AS	4.1
SAL_LB1589AA	201707587	traces-0wbdTNG;ILLUMINA;Paired;;NA;;;Uploaded,traces-0tDHLit;ILLUMINA;Paired;;NA;;;Uploaded	SAL_LB1589AA	Human	Human		2017	Europe	France	F.X.Weill, Institut Pasteur					2022-02-28	2023-03-07	298874	298874	298874	298874	298874	298516	193052	193052	596	596	596	596	2	2	134	49983	4850880	178	57824	SAL_TC5636AA_AS	4.1
SAL_LB1578AA	201705276	traces-0OeaHyd;ILLUMINA;Paired;;NA;;;Uploaded,traces-0lSknKN;ILLUMINA;Paired;;NA;;;Uploaded	SAL_LB1578AA	Human	Human		2017	Europe	France	F.X.Weill, Institut Pasteur					2022-02-28	2023-03-07	298873	298873	298873	298873	298849	298849	298849	20535	596	596	596	596	2	2	129	183206	4948574	64	27339	SAL_TC5637AA_AS	4.1
SAL_LB1614AA	201708717	traces-0TEKpZW;ILLUMINA;Paired;;NA;;;Uploaded,traces-0CRoiYh;ILLUMINA;Paired;;NA;;;Uploaded	SAL_LB1614AA	Human	Human		2017	Europe	France	F.X.Weill, Institut Pasteur					2022-02-28	2023-03-07	298886	298886	298886	298886	298886	298886	298886	41511	596	596	596	596	2	2	137	155508	4995591	68	28467	SAL_TC5638AA_AS	4.1
SAL_LB1887AA	201807950	traces-0euRjGN;ILLUMINA;Paired;;NA;;;Uploaded,traces-0KFacNK;ILLUMINA;Paired;;NA;;;Uploaded	SAL_LB1887AA	Human	Human		2018	Europe	France	F.X.Weill, Institut Pasteur					2022-02-28	2023-03-07	298550	298550	298550	298550	298550	298550	298550	20535	596	596	596	596	2	2	57	120270	4935069	84	18510	SAL_TC5639AA_AS	4.1
SAL_LB2279AA	201606191	traces-0ddXZEO;ILLUMINA;Paired;;NA;;;Uploaded	SAL_LB2279AA	Human	Human		2016	Europe	France	F.X.Weill, Institut Pasteur					2022-02-28	2023-03-07	298869	298869	298869	298869	298869	298869	298460	20535	596	596	596	596	2	2	66	35222	4886854	273	66841	SAL_TC5640AA_AS	4.1
SAL_AB8546AA	19EP002385	traces-0uvrtZS;ILLUMINA;Paired;;NA;;;Uploaded	SAL_AB8546AA							NIPH					2019-11-08	2020-11-14	209814	209814	209814	142933	142933	142933	20673	20673	6919	6919	6919	596	2	2	176	407510	4746222	43	12381	SAL_UB0368AA_AS	4.1
SAL_MB1497AA	1628618	SRR19325080;ILLUMINA;Paired;;SRX15385118;;;SRA	SAL_MB1497AA	Human	Human	Homo sapiens; human	2022	Europe	United Kingdom	Public Health England	PRJNA248792	SRP042645	SAMN28553718	SRS13114142	2022-06-07	2022-05-20	306889	306889	306889	306889	306889	306889	306889	598	596	596	596	596	2	2	137	155538	4920642	61	8620	SAL_UC5494AA_AS	4.1
SAL_LA6947AA	21-25-20170820	traces-0YShgXi;ILLUMINA;Paired;;NA;319224912;219;Uploaded	SAL_LA6947AA					Europe	United Kingdom	D. Brown (Scotland)					2017-09-29	2018-04-03	88004	88004	88004	88004	88004	88004	88004	88004	596	596	596	596	2	2	64	167591	4958036	67	2878	SAL_VA8576AA_AS	3.61
SAL_LA7403AA	PNUSAS022780	SRR6114376;ILLUMINA;Paired;;SRX3228756;573997894;241;SRA	SAL_LA7403AA					North America	United States	ND Dept of Health	PRJNA230403	SRP040281	SAMN07607899	SRS2553324	2017-09-29	2017-09-28	90118	90118	90118	90118	90118	90118	49245	598	596	596	596	596	2	2	114	217985	5018110	61	3194	SAL_VA9074AA_AS	3.61
SAL_BB0011AA	PNUSAS068384	SRR8599079;ILLUMINA;Paired;;SRX5399087;;;SRA	SAL_BB0011AA	Laboratory	Laboratory	Ref Strain NCTC 6017	2013	North America	United States	Centers for Disease Control and Prevention Enteric Diseases Laboratory Branch	PRJNA230403	SRP040281	SAMN10977063	SRS4386004	2019-11-18	2019-02-20	58087	20673	20673	20673	20673	20673	20673	20673	6919	6919	6919	596	2	2	114	319975	4697229	44	13386	SAL_VB3677AA_AS	4.1
SAL_BB1707AA	1090103353	ERR4399296;ILLUMINA;Paired;;ERX4341607;;;Uploaded	SAL_BB1707AA	Human	Human		2001	Europe	Netherlands	M. Achtman	PRJEB39546	ERP123079	SAMEA7112787	ERS4873335	2019-11-24	2019-11-24	214840	214840	214840	214840	214840	214840	214840	214840	165808	165808	82821	82821	82821	2	86	77750	4998188	163	16045	SAL_VB5891AA_AS	4.1
SAL_MB7326AA	1647596	SRR19693387;ILLUMINA;Paired;;SRX15742108;;;SRA	SAL_MB7326AA	Human	Human	Homo sapiens; human	2022	Europe	United Kingdom	Public Health England	PRJNA248792	SRP042645	SAMN29151657	SRS13435751	2022-06-17	2022-06-17	311582	311582	311582	311582	311582	311582	311582	58831	596	596	596	596	2	2	101	155150	5063872	75	14797	SAL_VC1361AA_AS	4.1
SAL_MB8606AA	PNUSAS279387	SRR19881257;ILLUMINA;Paired;;SRX15924631;;;SRA	SAL_MB8606AA				2022	North America	United States	PulseNet Next Generation Subtyping Methods Unit	PRJNA230403	SRP040281	SAMN29397288	SRS13613008	2022-07-05	2022-06-28	313326	313326	313326	313326	313326	254815	49245	598	596	596	596	596	2	2	136	234979	5048021	49	20488	SAL_VC2624AA_AS	4.1
SAL_NB1107AA	1657525	SRR20053279;ILLUMINA;Paired;;SRX16091570;;;SRA	SAL_NB1107AA	Human	Human	Homo sapiens; human	2022	Europe	United Kingdom	Public Health England	PRJNA248792	SRP042645	SAMN29609527	SRS13757634	2022-07-16	2022-07-09	314845	314845	314845	314845	28387	28387	28387	28387	596	596	596	596	2	2	58	151820	5197912	77	16209	SAL_VC5171AA_AS	4.1
SAL_NB1597AA	1654430	SRR19973663;ILLUMINA;Paired;;SRX16015936;;;SRA	SAL_NB1597AA	Human	Human	Homo sapiens; human	2022	Europe	United Kingdom	Public Health England	PRJNA248792	SRP042645	SAMN29493315	SRS13697065	2022-07-16	2022-07-05	315299	315299	315299	315299	315299	315299	234079	598	596	596	596	596	2	2	105	150604	4943790	74	12682	SAL_VC5661AA_AS	4.1
SAL_NB2243AA	1663536	SRR20290503;ILLUMINA;Paired;;SRX16324041;;;SRA	SAL_NB2243AA	Human	Human	Homo sapiens; human	2022	Europe	United Kingdom	Public Health England	PRJNA248792	SRP042645	SAMN29804323	SRS13962525	2022-07-19	2022-07-19	315783	315783	315783	315783	315783	315783	315783	315783	596	596	596	596	2	2	226	225231	4873835	61	6920	SAL_VC6314AA_AS	4.1
SAL_NB4622AA	1672999	SRR20755206;ILLUMINA;Paired;;SRX16775244;;;SRA	SAL_NB4622AA	Human	Human	Homo sapiens; human	2022	Europe	United Kingdom	Public Health England	PRJNA248792	SRP042645	SAMN30106863	SRS14401394	2022-08-07	2022-08-03	318418	318418	318418	318418	318418	318418	318418	318418	596	596	596	596	2	2	170	158112	5106936	83	206426	SAL_VC8910AA_AS	4.1
SAL_LA9936AA	24-4-20170976	traces-0CDqpcR;ILLUMINA;Paired;;NA;943367080;235;Uploaded	SAL_LA9936AA					Europe	United Kingdom	D. Brown (Scotland)					2017-10-10	2018-04-14	90567	90567	90567	90567	90567	90567	90567	90567	596	596	596	596	2	2	184	226572	5099773	78	1223	SAL_WA1601AA_AS	3.61
SAL_BB6154AA	CK_99/00008880	ERR4400577;ILLUMINA;Paired;;ERX4342888;;;Uploaded	SAL_BB6154AA	Wild Animal	Reptile	Turtle	1999	Europe	Austria	M. Achtman	PRJEB39546	ERP123079	SAMEA7114069	ERS4874616	2019-12-19	2019-12-19	218868	218868	218868	218868	218868	218868	218868	218868	596	596	596	596	2	2	93	177482	4952247	62	13345	SAL_WB7413AA_AS	4.1
SAL_BB6151AA	CK_99/00008874	ERR4399943;ILLUMINA;Paired;;ERX4342254;;;Uploaded	SAL_BB6151AA	Wild Animal	Reptile	Turtle	1999	Europe	Austria	M. Achtman	PRJEB39546	ERP123079	SAMEA7113435	ERS4873982	2019-12-19	2019-12-19	218871	218871	218871	218871	218868	218868	218868	218868	596	596	596	596	2	2	105	188308	4953183	61	18586	SAL_WB7416AA_AS	4.1
SAL_BB6062AA	CK_94/00005582-2	ERR4400559;ILLUMINA;Paired;;ERX4342870;;;Uploaded	SAL_BB6062AA	Wild Animal	Reptile	Turtle	1994	Europe	Austria	M. Achtman	PRJEB39546	ERP123079	SAMEA7114051	ERS4874598	2019-12-19	2019-12-19	218938	218938	218938	218938	218938	218938	218938	12498	596	596	596	596	2	2	109	363127	5025179	52	18734	SAL_WB7505AA_AS	4.1
SAL_BB5999AA	RK_08:MF0010676	ERR4400548;ILLUMINA;Paired;;ERX4342859;;;Uploaded	SAL_BB5999AA	Human	Human	Human, Faeces	2009	Europe	England	M. Achtman	PRJEB39546	ERP123079	SAMEA7114040	ERS4874587	2019-12-19	2019-12-19	218976	218976	218976	218976	218976	218976	218976	28387	596	596	596	596	2	2	94	391783	5042245	41	6105	SAL_WB7568AA_AS	4.1
SAL_BB5702AA	CK_05/00002517	ERR4401486;ILLUMINA;Paired;;ERX4343797;;;Uploaded	SAL_BB5702AA	Wild Animal	Reptile	Turtle	2005	Europe	Austria	M. Achtman	PRJEB39546	ERP123079	SAMEA7114980	ERS4875525	2019-12-19	2019-12-19	219198	219198	219198	219198	219198	219198	219198	193052	596	596	596	596	2	2	110	172509	4973575	64	11931	SAL_WB7865AA_AS	4.1
SAL_BB5682AA	GW_S01697-08	ERR4400481;ILLUMINA;Paired;;ERX4342792;;;Uploaded	SAL_BB5682AA	Wild Animal	Amphibian		2008	Europe	England	M. Achtman	PRJEB39546	ERP123079	SAMEA7113973	ERS4874520	2019-12-19	2019-12-19	219217	219217	219217	219217	219217	219217	157267	20535	596	596	596	596	2	2	139	394996	4874306	33	12756	SAL_WB7885AA_AS	4.1
SAL_BB5602AA	GW_S04492-08	ERR4399777;ILLUMINA;Paired;;ERX4342088;;;Uploaded	SAL_BB5602AA	ND	ND/Others	OTHER	2008	Europe	England	M. Achtman	PRJEB39546	ERP123079	SAMEA7113268	ERS4873816	2019-12-19	2019-12-19	219289	219289	20673	20673	20673	20673	20673	20673	6919	6919	6919	596	2	2	110	327002	4696779	47	6332	SAL_WB7965AA_AS	4.1
SAL_BB5561AA	CK_95/00001077	ERR4399763;ILLUMINA;Paired;;ERX4342074;;;Uploaded	SAL_BB5561AA	Wild Animal	Reptile	Turtle	1995	Europe	Austria	M. Achtman	PRJEB39546	ERP123079	SAMEA7113254	ERS4873802	2019-12-19	2019-12-19	219329	219329	219329	219329	219329	219329	219329	219329	596	596	596	596	2	2	110	256438	5218089	49	16734	SAL_WB8006AA_AS	4.1
SAL_BB5560AA	CK_95/00001078	ERR4399761;ILLUMINA;Paired;;ERX4342072;;;Uploaded	SAL_BB5560AA	Wild Animal	Reptile	Turtle	1995	Europe	Austria	M. Achtman	PRJEB39546	ERP123079	SAMEA7113252	ERS4873800	2019-12-19	2019-12-19	219386	219386	219386	219386	219386	219386	219386	24847	596	596	596	596	2	2	115	286392	4998780	45	8210	SAL_WB8007AA_AS	4.1
SAL_BB5371AA	CK_95/00011503	ERR4400412;ILLUMINA;Paired;;ERX4342723;;;Uploaded	SAL_BB5371AA	Wild Animal	Reptile	Turtle	1995	Europe	Austria	M. Achtman	PRJEB39546	ERP123079	SAMEA7113904	ERS4874451	2019-12-19	2019-12-19	219496	219496	219496	219496	219496	219496	219496	20535	596	596	596	596	2	2	109	303724	5125202	52	14772	SAL_WB8196AA_AS	4.1
SAL_BB5201AA	M130	ERR4399605;ILLUMINA;Paired;;ERX4341916;;;Uploaded	SAL_BB5201AA				2001	Oceania	Australia	M. Achtman	PRJEB39546	ERP123079	SAMEA7113096	ERS4873644	2019-12-19	2019-12-19	219654	219654	219654	219654	219654	219654	219654	219654	219654	113199	596	596	2	2	110	386120	4773000	38	7238	SAL_WB8377AA_AS	4.1
SAL_BB5197AA	CK_93/00003846	ERR4399602;ILLUMINA;Paired;;ERX4341913;;;Uploaded	SAL_BB5197AA	Wild Animal	Reptile	Turtle	1993	Europe	Austria	M. Achtman	PRJEB39546	ERP123079	SAMEA7113093	ERS4873641	2019-12-19	2019-12-19	219657	219657	219657	219657	219657	219217	157267	20535	596	596	596	596	2	2	111	391784	4873913	37	12956	SAL_WB8381AA_AS	4.1
SAL_BB5126AA	MC_06-0232	ERR4400357;ILLUMINA;Paired;;ERX4342668;;;Uploaded	SAL_BB5126AA	Human	Human	Human, Faeces	2006	Europe	Ireland	M. Achtman	PRJEB39546	ERP123079	SAMEA7113849	ERS4874396	2019-12-19	2019-12-19	219716	219716	219716	219716	219716	219716	219716	219716	596	596	596	596	2	2	129	217199	4985383	45	13138	SAL_WB8452AA_AS	4.1
SAL_BB5074AA	M106	ERR4400874;ILLUMINA;Paired;;ERX4343185;;;Uploaded	SAL_BB5074AA				2001	Oceania	Australia	M. Achtman	PRJEB39546	ERP123079	SAMEA7114367	ERS4874913	2019-12-19	2019-12-19	219758	219758	219654	219654	219654	219654	219654	219654	219654	113199	596	596	2	2	125	386120	4684968	38	6456	SAL_WB8504AA_AS	4.1
SAL_NB6085AA	1678345	SRR21008081;ILLUMINA;Paired;;SRX17024802;;;SRA	SAL_NB6085AA	Human	Human	Homo sapiens; human	2022	Europe	United Kingdom	Public Health England	PRJNA248792	SRP042645	SAMN30243663	SRS14609694	2022-08-11	2022-08-11	318663	318663	318663	318663	318663	318663	318663	318663	596	596	596	596	2	2	150	208117	5106640	65	3824	SAL_WC0198AA_AS	4.1
SAL_NB7571AA	1682931	SRR21143014;ILLUMINA;Paired;;SRX17155207;;;SRA	SAL_NB7571AA	Human	Human	Homo sapiens; human	2022	Europe	United Kingdom	Public Health England	PRJNA248792	SRP042645	SAMN30415399	SRS14726942	2022-08-22	2022-08-20	320195	320195	320195	320195	320195	320195	134989	598	596	596	596	596	2	2	66	155516	4846359	68	20282	SAL_WC2210AA_AS	4.1
SAL_OB0375AA	202207793	traces-0RrAdSF;ILLUMINA;Paired;;NA;;;Uploaded	SAL_OB0375AA	Human			2022	Europe	France	F.X.Weill, Institut Pasteur					2022-09-07	2023-09-14	322152	322152	322152	322152	322152	322152	322152	322152	596	596	596	596	2	2	222	130829	4932318	85	34501	SAL_WC5072AA_AS	4.1
SAL_OB0966AA	1696357	SRR21444542;ILLUMINA;Paired;;SRX17448394;;;SRA	SAL_OB0966AA	Human	Human	Homo sapiens; human	2022	Europe	United Kingdom	Public Health England	PRJNA248792	SRP042645	SAMN30692578	SRS15002385	2022-09-10	2022-09-07	322544	322544	322544	322544	322544	322544	26804	26804	596	596	596	596	2	2	87	165170	4923185	54	12369	SAL_WC5669AA_AS	4.1
SAL_OB1545AA	1699259	SRR21507375;ILLUMINA;Paired;;SRX17509962;;;SRA	SAL_OB1545AA	Human	Human	Homo sapiens; human	2022	Europe	United Kingdom	Public Health England	PRJNA248792	SRP042645	SAMN30758804	SRS15060606	2022-09-12	2022-09-10	323351	323351	20673	20673	20673	20673	20673	20673	6919	6919	6919	596	2	2	237	230533	4691689	56	6506	SAL_WC6245AA_AS	4.1
SAL_NB4318AA	1676661	SRR20870043;ILLUMINA;Paired;;SRX16888684;;;SRA	SAL_NB4318AA	Human	Human	Homo sapiens; human	2022	Europe	United Kingdom	Public Health England	PRJNA248792	SRP042645	SAMN30168955	SRS14476162	2022-08-07	2022-08-06	324199	318663	318663	318663	318663	318663	318663	318663	596	596	596	596	2	2	231	229913	5107210	80	9342	SAL_WC7837AA_AS	4.1
SAL_OB4099AA	PNUSAS301788	SRR21641075;ILLUMINA;Paired;;SRX17641206;;;SRA	SAL_OB4099AA				2022	North America	United States	PulseNet Next Generation Subtyping Methods Unit	PRJNA230403	SRP040281	SAMN30935337	SRS15175491	2022-09-21	2022-09-20	325113	325113	325113	325113	325113	239659	49245	598	596	596	596	596	2	2	149	98267	5021659	92	52605	SAL_WC9117AA_AS	4.1
SAL_MA6627AA	PNUSAS027811	SRR6300163;ILLUMINA;Paired;;SRX3401091;322559608;233;SRA	SAL_MA6627AA	Human	Human	Age: 20-29; blood	2017	North America	United States	PulseNet Next Generation Subtyping Methods Unit	PRJNA230403	SRP040281	SAMN07982483	SRS2695237	2017-11-17	2017-11-16	97937	97937	20673	20673	20673	20673	20673	20673	6919	6919	6919	596	2	2	68	320750	4701962	61	2720	SAL_XA0926AA_AS	3.61
SAL_NA0107AA	Salmonella_enterica_subs_enterica_206-14	ERR2210546;ILLUMINA;Paired;300;ERX2264899;466626412;98;SRA	SAL_NA0107AA	Human	Human	Homo sapiens; Feaces	2014	Europe	Poland	National Institute of Public Health - National Institute of Hygiene	PRJEB23743	ERP105515	SAMEA104413245	ERS2031187	2017-12-06	2017-12-05	100554	100554	100554	100554	100554	100554	100554	100554	100554	100554	82821	82821	82821	2	94	76672	4918410	158	1607	SAL_XA6393AA_AS	3.61
SAL_OB8132AA	202210096	traces-0lqryZI;ILLUMINA;Paired;;NA;;;Uploaded	SAL_OB8132AA	Human			2022	Europe	France	F.X.Weill, Institut Pasteur					2022-10-13	2023-10-20	328257	328257	328257	328257	328257	328257	328257	328257	328257	328257	208005	82821	82821	2	237	134528	4714817	87	15524	SAL_XC3271AA_AS	4.1
SAL_OB9769AA	PNUSAS310307	SRR21958808;ILLUMINA;Paired;;SRX17942396;;;SRA	SAL_OB9769AA				2022	North America	United States	PulseNet Next Generation Subtyping Methods Unit	PRJNA230403	SRP040281	SAMN31355874	SRS15459706	2022-10-19	2022-10-18	329966	329966	322152	322152	322152	322152	322152	322152	596	596	596	596	2	2	150	252549	4941685	59	6939	SAL_XC5607AA_AS	4.1
SAL_PB1873AA	1738595	SRR22114000;ILLUMINA;Paired;;SRX18093736;;;SRA	SAL_PB1873AA	Human	Human	Homo sapiens; human	2022	Europe	United Kingdom	Gastrointestinal Bacteria Reference Unit, Public Health England	PRJNA248792	SRP042645	SAMN31537866	SRS15596734	2022-11-01	2022-11-01	332023	322544	322544	322544	322544	322544	26804	26804	596	596	596	596	2	2	166	249403	4925020	45	9547	SAL_XC8302AA_AS	4.1
SAL_NA7644AA	12-121724_S4	ERR2197919;ILLUMINA;Paired;970;ERX2253533;;;SRA	SAL_NA7644AA	Wild Animal	Canine	Canis; animal	2012	Europe	Italy	ISTITUTO ZOOPROFILATTICO SPERIMENTALE DELLE VENEZIE	PRJEB23485	ERP105243	SAMEA104390756	ERS2008698	2018-01-30	2018-01-28	107332	107332	107332	107332	107332	107332	107332	598	596	596	596	596	2	2	60	167484	4896576	63	2887	SAL_YA6211AA_AS	3.61
SAL_PB4907AA	202211438	traces-0ZiWfGU;ILLUMINA;Paired;;NA;;;Uploaded	SAL_PB4907AA	Human			2022	Europe	France	F.X.Weill, Institut Pasteur					2022-11-07	2023-11-14	333173	333173	333173	333173	333173	333173	20535	20535	596	596	596	596	2	2	199	103191	5112486	98	43685	SAL_YC1309AA_AS	4.1
SAL_PB7418AA	202211902	traces-0laeKYU;ILLUMINA;Paired;;NA;;;Uploaded	SAL_PB7418AA	Human			2022	Europe	France	F.X.Weill, Institut Pasteur					2022-11-21	2023-11-28	335888	335888	335888	335888	335888	335888	335888	135776	596	596	596	596	2	2	244	195527	5119605	66	32841	SAL_YC4647AA_AS	4.1
SAL_PB7840AA	202211971	traces-0HZlNHu;ILLUMINA;Paired;;NA;;;Uploaded	SAL_PB7840AA	Human			2022	Europe	France	F.X.Weill, Institut Pasteur					2022-11-23	2023-11-30	336264	336264	336264	336264	336264	336264	336264	20535	596	596	596	596	2	2	285	171979	4856900	57	44942	SAL_YC5071AA_AS	4.1
SAL_PB9042AA	202212575	traces-0vAmWKh;ILLUMINA;Paired;;NA;;;Uploaded	SAL_PB9042AA	Human			2022	Europe	France	F.X.Weill, Institut Pasteur					2022-12-02	2022-12-02	337531	337531	337531	337531	337531	337531	193052	193052	596	596	596	596	2	2	180	196000	4886032	62	19811	SAL_YC6627AA_AS	4.1
SAL_PB9479AA	202212262_redeposit	traces-0yKXfAy;ILLUMINA;Paired;;NA;;;Uploaded	SAL_PB9479AA	Human			2022	Europe	France	F.X.Weill, Institut Pasteur					2022-12-06	2023-12-13	338001	336921	336921	336921	336921	336921	336921	336921	596	596	596	596	2	2	144	90285	5214600	127	52831	SAL_YC7078AA_AS	4.1
SAL_QB0732AA	202213209	traces-0zjFqAX;ILLUMINA;Paired;;NA;;;Uploaded	SAL_QB0732AA	Human			2022	Europe	France	F.X.Weill, Institut Pasteur					2022-12-14	2023-12-21	339271	339271	339271	339271	339271	339271	193052	193052	596	596	596	596	2	2	126	130796	4877218	76	5108	SAL_YC8505AA_AS	5
SAL_QB1776AA	202205220	traces-0hVNvlh;ILLUMINA;Paired;;NA;;;Uploaded	SAL_QB1776AA	Human			2022	Europe	France	F.X.Weill, Institut Pasteur					2022-12-22	2023-12-29	340383	340383	340383	340383	340383	340383	193052	193052	596	596	596	596	2	2	92	104607	4878002	97	11314	SAL_ZC0833AA_AS	5
SAL_QB1778AA	202201725	traces-0QcpBSf;ILLUMINA;Paired;;NA;;;Uploaded	SAL_QB1778AA	Human			2022	Europe	France	F.X.Weill, Institut Pasteur					2022-12-22	2023-12-29	340391	340391	340391	340391	340391	340391	298856	20535	596	596	596	596	2	2	96	120550	4912522	86	6432	SAL_ZC0835AA_AS	5
SAL_QB1781AA	202204129	traces-0YQyhdj;ILLUMINA;Paired;;NA;;;Uploaded	SAL_QB1781AA	Human			2022	Europe	France	F.X.Weill, Institut Pasteur					2022-12-22	2023-12-29	340389	340389	340389	340389	340389	340389	193052	193052	596	596	596	596	2	2	95	151268	4887910	78	5488	SAL_ZC0838AA_AS	5
SAL_QB1783AA	202204091	traces-0FRfCLP;ILLUMINA;Paired;;NA;;;Uploaded	SAL_QB1783AA	Human			2022	Europe	France	F.X.Weill, Institut Pasteur					2022-12-22	2023-12-29	340380	340380	340380	340380	340380	340380	340380	298871	596	596	596	596	2	2	107	176846	5074667	64	2369	SAL_ZC0840AA_AS	5
SAL_QB1785AA	202205390	traces-0elnWlj;ILLUMINA;Paired;;NA;;;Uploaded	SAL_QB1785AA	Human			2022	Europe	France	F.X.Weill, Institut Pasteur					2022-12-22	2023-12-29	340381	340381	340381	340381	336921	336921	336921	336921	596	596	596	596	2	2	64	65899	5103117	151	19565	SAL_ZC0842AA_AS	5
SAL_QB1786AA	202205678	traces-0vjgCEl;ILLUMINA;Paired;;NA;;;Uploaded	SAL_QB1786AA	Human			2022	Europe	France	F.X.Weill, Institut Pasteur					2022-12-22	2023-12-29	340375	340375	340375	340375	340375	298509	298460	20535	596	596	596	596	2	2	75	88915	4987349	98	12619	SAL_ZC0843AA_AS	5
SAL_QB1787AA	202205250	traces-0pcKiVr;ILLUMINA;Paired;;NA;;;Uploaded	SAL_QB1787AA	Human			2022	Europe	France	F.X.Weill, Institut Pasteur					2022-12-22	2023-12-29	340373	340373	340373	340373	340373	340373	156692	20535	596	596	596	596	2	2	92	115329	4987596	89	9417	SAL_ZC0844AA_AS	5
SAL_QB1788AA	202209267	traces-0hWSKQT;ILLUMINA;Paired;;NA;;;Uploaded	SAL_QB1788AA	Human			2022	Europe	France	F.X.Weill, Institut Pasteur					2022-12-22	2023-12-29	340374	340374	340374	340374	340374	340374	340374	168186	596	596	596	596	2	2	90	134915	5022857	78	6372	SAL_ZC0845AA_AS	5
SAL_QB1790AA	202207869	traces-0QWCMhr;ILLUMINA;Paired;;NA;;;Uploaded	SAL_QB1790AA	Human			2022	Europe	France	F.X.Weill, Institut Pasteur					2022-12-22	2023-12-29	340376	340376	340376	340376	340376	193052	193052	193052	596	596	596	596	2	2	94	203046	4922326	64	4703	SAL_ZC0847AA_AS	5
SAL_QB1791AA	202209331	traces-0FvzdWg;ILLUMINA;Paired;;NA;;;Uploaded	SAL_QB1791AA	Human			2022	Europe	France	F.X.Weill, Institut Pasteur					2022-12-22	2023-12-29	340385	340385	340385	340385	340385	340385	280817	20535	596	596	596	596	2	2	99	171501	4902900	68	3224	SAL_ZC0848AA_AS	5
SAL_QB1792AA	202209246	traces-0zrUiGI;ILLUMINA;Paired;;NA;;;Uploaded	SAL_QB1792AA	Human			2022	Europe	France	F.X.Weill, Institut Pasteur					2022-12-22	2023-12-29	340400	340400	340400	340400	340400	340400	340400	41511	596	596	596	596	2	2	100	153612	5034443	61	4032	SAL_ZC0849AA_AS	5
SAL_QB1794AA	202206338	traces-0DhpzBB;ILLUMINA;Paired;;NA;;;Uploaded	SAL_QB1794AA	Human			2022	Europe	France	F.X.Weill, Institut Pasteur					2022-12-22	2023-12-29	340402	340402	340402	340402	340402	340402	340402	41511	596	596	596	596	2	2	92	107553	5402568	129	8523	SAL_ZC0851AA_AS	5
SAL_QB1795AA	202208559	traces-0AUyfjw;ILLUMINA;Paired;;NA;;;Uploaded	SAL_QB1795AA	Human			2022	Europe	France	F.X.Weill, Institut Pasteur					2022-12-22	2023-12-29	340388	340388	340376	340376	340376	193052	193052	193052	596	596	596	596	2	2	98	137565	4918632	62	5670	SAL_ZC0852AA_AS	5
SAL_QB1796AA	202208492	traces-0HTuEHG;ILLUMINA;Paired;;NA;;;Uploaded	SAL_QB1796AA	Human			2022	Europe	France	F.X.Weill, Institut Pasteur					2022-12-22	2023-12-29	340392	340392	340392	340392	340392	340392	340392	165808	165808	165808	82821	82821	82821	2	103	68279	4863165	167	4753	SAL_ZC0853AA_AS	5
SAL_QB1797AA	202209889	traces-0VyAaky;ILLUMINA;Paired;;NA;;;Uploaded	SAL_QB1797AA	Human			2022	Europe	France	F.X.Weill, Institut Pasteur					2022-12-22	2023-12-29	340397	340397	340397	340397	340397	340397	193052	193052	596	596	596	596	2	2	102	227560	4917124	53	2534	SAL_ZC0854AA_AS	5
SAL_QB1798AA	202208920	traces-0UQpwDs;ILLUMINA;Paired;;NA;;;Uploaded	SAL_QB1798AA	Human			2022	Europe	France	F.X.Weill, Institut Pasteur					2022-12-22	2023-12-29	340398	340398	340398	340398	340398	298516	193052	193052	596	596	596	596	2	2	104	154774	5034924	69	3327	SAL_ZC0855AA_AS	5
SAL_QB1799AA	202210730	traces-0BbppGR;ILLUMINA;Paired;;NA;;;Uploaded	SAL_QB1799AA	Human			2022	Europe	France	F.X.Weill, Institut Pasteur					2022-12-22	2023-12-29	340401	340401	340401	340401	340401	340401	280817	20535	596	596	596	596	2	2	109	272126	4905156	54	1392	SAL_ZC0856AA_AS	5
SAL_QB1801AA	202206159	traces-0pOydyL;ILLUMINA;Paired;;NA;;;Uploaded	SAL_QB1801AA	Human			2022	Europe	France	F.X.Weill, Institut Pasteur					2022-12-22	2023-12-29	340403	340403	340383	340383	340383	340383	193052	193052	596	596	596	596	2	2	117	105865	4879770	83	7756	SAL_ZC0858AA_AS	5
SAL_QB1784AA	202204009	traces-0jVxjag;ILLUMINA;Paired;;NA;;;Uploaded	SAL_QB1784AA	Human			2022	Europe	France	F.X.Weill, Institut Pasteur					2022-12-22	2023-12-29	340421	340421	340421	340421	340421	340421	340421	20535	596	596	596	596	2	2	123	248368	5035324	59	1558	SAL_ZC0933AA_AS	5
SAL_QB1800AA	202210134	traces-0ladzmh;ILLUMINA;Paired;;NA;;;Uploaded	SAL_QB1800AA	Human			2022	Europe	France	F.X.Weill, Institut Pasteur					2022-12-22	2023-12-29	340422	340422	340422	340422	298514	298514	156692	20535	596	596	596	596	2	2	99	130544	5073337	78	7388	SAL_ZC0934AA_AS	5
SAL_PB6430AA	19CS0295	ERR10359960;ILLUMINA;Paired;;ERX9892048;;;SRA	SAL_PB6430AA	Human	Human	Clinical/host-associated	2018	Africa	Nigeria	FRIEDRICH-LOEFFLER-INSTITUT (FLI) Institute for Bacterial Infections and Zoonoses (IBIZ)	PRJEB56537	ERP141488	SAMEA111453914	ERS13548455	2022-11-15	2022-11-15	343178	343163	20673	20673	20673	20673	20673	20673	6919	6919	6919	596	2	2	60	327002	4702297	49	2373	SAL_ZC1610AA_AS	5
SAL_PB6431AA	19CS0294	ERR10359959;ILLUMINA;Paired;;ERX9892047;;;SRA	SAL_PB6431AA	Human	Human	Clinical/host-associated	2018	Africa	Nigeria	FRIEDRICH-LOEFFLER-INSTITUT (FLI) Institute for Bacterial Infections and Zoonoses (IBIZ)	PRJEB56537	ERP141488	SAMEA111453913	ERS13548454	2022-11-15	2022-11-15	343177	343177	20673	20673	20673	20673	20673	20673	6919	6919	6919	596	2	2	88	320937	4697008	51	1290	SAL_ZC1611AA_AS	5
SAL_PB6435AA	19CS0290	ERR10359955;ILLUMINA;Paired;;ERX9892043;;;SRA	SAL_PB6435AA	Human	Human	Clinical/host-associated	2018	Africa	Nigeria	FRIEDRICH-LOEFFLER-INSTITUT (FLI) Institute for Bacterial Infections and Zoonoses (IBIZ)	PRJEB56537	ERP141488	SAMEA111453909	ERS13548450	2022-11-15	2022-11-15	343175	343175	20673	20673	20673	20673	20673	20673	6919	6919	6919	596	2	2	127	327002	4702616	58	997	SAL_ZC1615AA_AS	5
SAL_PB6467AA	19CS0257	ERR10359923;ILLUMINA;Paired;;ERX9892011;;;SRA	SAL_PB6467AA	Human	Human	Homo Sapiens; Clinical/host-associated	2018	Africa	Nigeria	FRIEDRICH-LOEFFLER-INSTITUT (FLI) Institute for Bacterial Infections and Zoonoses (IBIZ)	PRJEB56537	ERP141488	SAMEA111453876	ERS13548417	2022-11-15	2022-11-15	343163	343163	20673	20673	20673	20673	20673	20673	6919	6919	6919	596	2	2	40	151891	4699068	61	4348	SAL_ZC1647AA_AS	5

## Sheet: Appendix 2 Table 3
Article DOI: https://doi.org/10.3201/eid3101.241012
EID cannot ensure accessibility for supplementary materials supplied by authors. Readers who have difficulty accessing supplementary content should contact the authors for assistance.
Salmonella enterica Serovar Abony Outbreak Caused by WDCM 00029 Clone, Chile, 2024
Appendix 2 Table 3. Core-SNP differences matrix between HC50_20673 Salmonella Abony
		WDCM 00029 genomes							Nigerian isolates
		Chilean isolates							Brazilian isolates
HC10_142933						HC10_165393						HC10_20673
SAL_EB8060AA_AS	SAL_EB0666AA_AS	SAL_UB0368AA_AS	SAL_OB9103AA_AS	SAL_OB2172AA_AS	SAL_OB4850AA_AS	SAL_TC5591AA_AS	SAL_TC5621AA_AS	SAL_TC5622AA_AS	SAL_TC5631AA_AS	SAL_IB5022AA_AS	SAL_TC5575AA_AS	SAL_JD4660AA_AS	SAL_HD5211AA_AS	SAL_BB1729AA_AS	SAL_HD5216AA_AS	SAL_ZC1615AA_AS	SAL_ZC1610AA_AS	SAL_ZC1611AA_AS	SAL_ZC1647AA_AS	SAL_JD4663AA_AS	SAL_KA3495AA_AS	SAL_QC6706AA_AS	SAL_LA7298AA_AS	SAL_HD5202AA_AS	SAL_HD5212AA_AS	SAL_HD5213AA_AS	SAL_HD5205AA_AS	SAL_PA0703AA_AS	SAL_HD5210AA_AS	SAL_JD4662AA_AS	SAL_HD5214AA_AS	SAL_VB3677AA_AS	SAL_TA2948AA_AS	SAL_KB3703AA_AS	SAL_HD5208AA_AS	SAL_HD5219AA_AS	SAL_JD4665AA_AS	SAL_HD5215AA_AS	SAL_CB9642AA_AS	SAL_CB3474AA_AS	SAL_HD5209AA_AS	SAL_JD4664AA_AS	SAL_SA9829AA_AS	SAL_TA8792AA_AS	SAL_FA1274AA_AS	SAL_HD5200AA_AS	SAL_JD3395AA_AS	SAL_WC6245AA_AS	SAL_ID2264AA_AS
0	5	7	4	6	11	59	62	61	73	61	96	86	86	86	87	90	88	88	88	86	89	91	91	86	86	86	87	87	87	88	87	86	86	86	86	86	86	86	88	92	87	87	86	86	86	86	87	97	89
5	0	8	5	7	13	60	63	62	74	62	96	87	87	87	88	91	89	89	89	87	90	92	92	87	87	87	88	88	88	89	88	87	87	87	87	87	87	87	89	93	88	88	87	87	87	87	88	98	90
7	8	0	3	5	11	62	65	64	76	64	99	89	89	89	90	93	91	91	91	89	92	94	94	89	89	89	90	90	90	91	90	89	89	89	89	89	89	89	91	95	90	90	89	89	89	89	90	100	92
4	5	3	0	2	8	59	62	61	73	61	96	86	86	86	87	90	88	88	88	86	89	91	91	86	86	86	87	87	87	88	87	86	86	86	86	86	86	86	88	92	87	87	86	86	86	86	87	97	89
6	7	5	2	0	8	60	63	62	74	62	97	87	87	87	88	91	89	89	89	87	90	92	92	87	87	87	88	88	88	89	88	87	87	87	87	87	87	87	89	93	88	88	87	87	87	87	88	98	90
11	13	11	8	8	0	64	66	66	78	66	101	91	91	91	92	95	93	93	93	91	94	96	96	91	91	91	92	92	92	93	92	91	91	91	91	91	91	91	93	97	92	92	91	91	91	91	92	102	94
59	60	62	59	60	64	0	15	14	26	14	46	71	71	71	72	75	73	73	73	71	74	76	76	71	71	71	72	72	72	73	72	71	71	71	71	71	71	71	73	77	72	72	71	71	71	71	72	82	74
62	63	65	62	63	66	15	0	8	20	8	43	76	76	76	77	80	78	78	78	76	79	81	81	76	76	76	77	77	77	78	77	76	76	76	76	76	76	76	78	82	77	77	76	76	76	76	77	87	79
61	62	64	61	62	66	14	8	0	14	6	42	75	75	75	76	79	77	77	77	75	78	80	80	75	75	75	76	76	76	77	76	75	75	75	75	75	75	75	77	81	76	76	75	75	75	75	76	86	78
73	74	76	73	74	78	26	20	14	0	18	41	87	87	87	88	91	89	89	89	87	90	92	92	87	87	87	88	88	88	89	88	87	87	87	87	87	87	87	89	88	88	88	87	87	87	87	88	89	90
61	62	64	61	62	66	14	8	6	18	0	41	75	75	75	76	79	77	77	77	75	78	80	80	75	75	75	76	76	76	77	76	75	75	75	75	75	75	75	77	81	76	76	75	75	75	75	76	86	78
96	96	99	96	97	101	46	43	42	41	41	0	88	88	88	89	92	90	90	90	88	91	93	93	88	88	88	89	89	89	90	89	88	88	88	88	88	88	88	90	84	89	89	88	88	88	88	89	81	91
86	87	89	86	87	91	71	76	75	87	75	88	0	1	1	2	5	3	3	3	1	4	6	6	1	1	1	2	2	2	3	2	1	1	1	1	1	1	1	3	7	2	2	1	1	1	1	2	12	4
86	87	89	86	87	91	71	76	75	87	75	88	1	0	0	1	4	2	2	2	0	3	5	5	0	0	0	1	1	1	2	1	0	0	0	0	0	0	0	2	6	1	1	0	0	0	0	1	11	3
86	87	89	86	87	91	71	76	75	87	75	88	1	0	0	1	4	2	2	2	0	3	5	5	0	0	0	1	1	1	2	1	0	0	0	0	0	0	0	2	6	1	1	0	0	0	0	1	11	3
87	88	90	87	88	92	72	77	76	88	76	89	2	1	1	0	5	3	3	3	1	4	6	6	1	1	1	2	2	2	3	2	1	1	1	1	1	1	1	3	7	2	2	1	1	1	1	2	12	4
90	91	93	90	91	95	75	80	79	91	79	92	5	4	4	5	0	2	2	2	4	7	9	9	4	4	4	5	5	5	6	5	4	4	4	4	4	4	4	6	10	5	5	4	4	4	4	5	15	7
88	89	91	88	89	93	73	78	77	89	77	90	3	2	2	3	2	0	0	0	2	5	7	7	2	2	2	3	3	3	4	3	2	2	2	2	2	2	2	4	8	3	3	2	2	2	2	3	13	5
88	89	91	88	89	93	73	78	77	89	77	90	3	2	2	3	2	0	0	0	2	5	7	7	2	2	2	3	3	3	4	3	2	2	2	2	2	2	2	4	8	3	3	2	2	2	2	3	13	5
88	89	91	88	89	93	73	78	77	89	77	90	3	2	2	3	2	0	0	0	2	5	7	7	2	2	2	3	3	3	4	3	2	2	2	2	2	2	2	4	8	3	3	2	2	2	2	3	13	5
86	87	89	86	87	91	71	76	75	87	75	88	1	0	0	1	4	2	2	2	0	3	5	5	0	0	0	1	1	1	2	1	0	0	0	0	0	0	0	2	6	1	1	0	0	0	0	1	11	3
89	90	92	89	90	94	74	79	78	90	78	91	4	3	3	4	7	5	5	5	3	0	8	8	3	3	3	4	4	4	5	4	3	3	3	3	3	3	3	5	9	4	4	3	3	3	3	4	14	6
91	92	94	91	92	96	76	81	80	92	80	93	6	5	5	6	9	7	7	7	5	8	0	0	5	5	5	6	6	6	7	6	5	5	5	5	5	5	5	7	11	6	6	5	5	5	5	6	16	8
91	92	94	91	92	96	76	81	80	92	80	93	6	5	5	6	9	7	7	7	5	8	0	0	5	5	5	6	6	6	7	6	5	5	5	5	5	5	5	7	11	6	6	5	5	5	5	6	16	8
86	87	89	86	87	91	71	76	75	87	75	88	1	0	0	1	4	2	2	2	0	3	5	5	0	0	0	1	1	1	2	1	0	0	0	0	0	0	0	2	6	1	1	0	0	0	0	1	11	3
86	87	89	86	87	91	71	76	75	87	75	88	1	0	0	1	4	2	2	2	0	3	5	5	0	0	0	1	1	1	2	1	0	0	0	0	0	0	0	2	6	1	1	0	0	0	0	1	11	3
86	87	89	86	87	91	71	76	75	87	75	88	1	0	0	1	4	2	2	2	0	3	5	5	0	0	0	1	1	1	2	1	0	0	0	0	0	0	0	2	6	1	1	0	0	0	0	1	11	3
87	88	90	87	88	92	72	77	76	88	76	89	2	1	1	2	5	3	3	3	1	4	6	6	1	1	1	0	2	2	3	2	1	1	1	1	1	1	1	3	7	2	2	1	1	1	1	2	12	4
87	88	90	87	88	92	72	77	76	88	76	89	2	1	1	2	5	3	3	3	1	4	6	6	1	1	1	2	0	2	3	2	1	1	1	1	1	1	1	3	7	2	2	1	1	1	1	2	12	4
87	88	90	87	88	92	72	77	76	88	76	89	2	1	1	2	5	3	3	3	1	4	6	6	1	1	1	2	2	0	3	2	1	1	1	1	1	1	1	3	7	2	2	1	1	1	1	2	12	4
88	89	91	88	89	93	73	78	77	89	77	90	3	2	2	3	6	4	4	4	2	5	7	7	2	2	2	3	3	3	0	1	2	2	2	2	2	2	2	4	8	3	3	2	2	2	2	3	13	5
87	88	90	87	88	92	72	77	76	88	76	89	2	1	1	2	5	3	3	3	1	4	6	6	1	1	1	2	2	2	1	0	1	1	1	1	1	1	1	3	7	2	2	1	1	1	1	2	12	4
86	87	89	86	87	91	71	76	75	87	75	88	1	0	0	1	4	2	2	2	0	3	5	5	0	0	0	1	1	1	2	1	0	0	0	0	0	0	0	2	6	1	1	0	0	0	0	1	11	3
86	87	89	86	87	91	71	76	75	87	75	88	1	0	0	1	4	2	2	2	0	3	5	5	0	0	0	1	1	1	2	1	0	0	0	0	0	0	0	2	6	1	1	0	0	0	0	1	11	3
86	87	89	86	87	91	71	76	75	87	75	88	1	0	0	1	4	2	2	2	0	3	5	5	0	0	0	1	1	1	2	1	0	0	0	0	0	0	0	2	6	1	1	0	0	0	0	1	11	3
86	87	89	86	87	91	71	76	75	87	75	88	1	0	0	1	4	2	2	2	0	3	5	5	0	0	0	1	1	1	2	1	0	0	0	0	0	0	0	2	6	1	1	0	0	0	0	1	11	3
86	87	89	86	87	91	71	76	75	87	75	88	1	0	0	1	4	2	2	2	0	3	5	5	0	0	0	1	1	1	2	1	0	0	0	0	0	0	0	2	6	1	1	0	0	0	0	1	11	3
86	87	89	86	87	91	71	76	75	87	75	88	1	0	0	1	4	2	2	2	0	3	5	5	0	0	0	1	1	1	2	1	0	0	0	0	0	0	0	2	6	1	1	0	0	0	0	1	11	3
86	87	89	86	87	91	71	76	75	87	75	88	1	0	0	1	4	2	2	2	0	3	5	5	0	0	0	1	1	1	2	1	0	0	0	0	0	0	0	2	6	1	1	0	0	0	0	1	11	3
88	89	91	88	89	93	73	78	77	89	77	90	3	2	2	3	6	4	4	4	2	5	7	7	2	2	2	3	3	3	4	3	2	2	2	2	2	2	2	0	6	3	3	2	2	2	2	3	13	5
92	93	95	92	93	97	77	82	81	88	81	84	7	6	6	7	10	8	8	8	6	9	11	11	6	6	6	7	7	7	8	7	6	6	6	6	6	6	6	6	0	7	7	6	6	6	6	7	7	9
87	88	90	87	88	92	72	77	76	88	76	89	2	1	1	2	5	3	3	3	1	4	6	6	1	1	1	2	2	2	3	2	1	1	1	1	1	1	1	3	7	0	0	1	1	1	1	2	12	4
87	88	90	87	88	92	72	77	76	88	76	89	2	1	1	2	5	3	3	3	1	4	6	6	1	1	1	2	2	2	3	2	1	1	1	1	1	1	1	3	7	0	0	1	1	1	1	2	12	4
86	87	89	86	87	91	71	76	75	87	75	88	1	0	0	1	4	2	2	2	0	3	5	5	0	0	0	1	1	1	2	1	0	0	0	0	0	0	0	2	6	1	1	0	0	0	0	1	11	3
86	87	89	86	87	91	71	76	75	87	75	88	1	0	0	1	4	2	2	2	0	3	5	5	0	0	0	1	1	1	2	1	0	0	0	0	0	0	0	2	6	1	1	0	0	0	0	1	11	3
86	87	89	86	87	91	71	76	75	87	75	88	1	0	0	1	4	2	2	2	0	3	5	5	0	0	0	1	1	1	2	1	0	0	0	0	0	0	0	2	6	1	1	0	0	0	0	1	11	3
86	87	89	86	87	91	71	76	75	87	75	88	1	0	0	1	4	2	2	2	0	3	5	5	0	0	0	1	1	1	2	1	0	0	0	0	0	0	0	2	6	1	1	0	0	0	0	1	11	3
87	88	90	87	88	92	72	77	76	88	76	89	2	1	1	2	5	3	3	3	1	4	6	6	1	1	1	2	2	2	3	2	1	1	1	1	1	1	1	3	7	2	2	1	1	1	1	0	12	4
97	98	100	97	98	102	82	87	86	89	86	81	12	11	11	12	15	13	13	13	11	14	16	16	11	11	11	12	12	12	13	12	11	11	11	11	11	11	11	13	7	12	12	11	11	11	11	12	0	10
89	90	92	89	90	94	74	79	78	90	78	91	4	3	3	4	7	5	5	5	3	6	8	8	3	3	3	4	4	4	5	4	3	3	3	3	3	3	3	5	9	4	4	3	3	3	3	4	10	0
87	88	90	87	88	92	72	77	76	88	76	89	2	1	1	2	5	3	3	3	1	4	6	6	1	1	1	2	2	2	3	2	1	1	1	1	1	1	1	3	7	2	2	1	1	1	1	2	12	4
100	101	103	100	101	105	85	90	89	81	89	83	15	14	14	15	18	16	16	16	14	17	19	19	14	14	14	15	15	15	16	15	14	14	14	14	14	14	14	16	15	15	15	14	14	14	14	15	14	17
88	89	91	88	89	93	73	78	77	89	77	90	3	2	2	3	6	4	4	4	2	5	7	7	2	2	2	3	3	3	4	3	2	2	2	2	2	2	2	4	8	3	3	2	2	2	2	3	13	5
87	88	90	87	88	92	72	77	76	88	76	89	2	1	1	2	5	3	3	3	1	4	6	6	1	1	1	2	2	2	3	2	1	1	1	1	1	1	1	3	7	2	2	1	1	1	1	2	12	4
87	88	90	87	88	92	72	77	76	88	76	89	2	1	1	2	5	3	3	3	1	4	6	6	1	1	1	2	2	2	3	2	1	1	1	1	1	1	1	3	7	2	2	1	1	1	1	2	12	4
87	88	90	87	88	92	72	77	76	88	76	89	2	1	1	2	5	3	3	3	1	4	6	6	1	1	1	2	2	2	3	2	1	1	1	1	1	1	1	3	7	2	2	1	1	1	1	2	12	4
87	88	90	87	88	92	72	77	76	88	76	89	2	1	1	2	5	3	3	3	1	4	6	6	1	1	1	2	2	2	3	2	1	1	1	1	1	1	1	3	7	2	2	1	1	1	1	2	12	4
87	88	90	87	88	92	72	77	76	88	76	89	2	1	1	2	5	3	3	3	1	4	6	6	1	1	1	2	2	2	3	2	1	1	1	1	1	1	1	3	7	2	2	1	1	1	1	2	12	4
87	88	90	87	88	92	72	77	76	88	76	89	2	1	1	2	5	3	3	3	1	4	6	6	1	1	1	2	2	2	3	2	1	1	1	1	1	1	1	3	7	2	2	1	1	1	1	2	12	4
87	88	90	87	88	92	72	77	76	88	76	89	2	1	1	2	5	3	3	3	1	4	6	6	1	1	1	2	2	2	3	2	1	1	1	1	1	1	1	3	7	2	2	1	1	1	1	2	12	4
87	88	90	87	88	92	72	77	76	88	76	89	2	1	1	2	5	3	3	3	1	4	6	6	1	1	1	2	2	2	3	2	1	1	1	1	1	1	1	3	7	2	2	1	1	1	1	2	12	4
[truncated: 11 more columns]

## Sheet: Appendix 2 Table 4
Article DOI: https://doi.org/10.3201/eid3101.241012
EID cannot ensure accessibility for supplementary materials supplied by authors. Readers who have difficulty accessing supplementary content should contact the authors for assistance.
Salmonella enterica Serovar Abony Outbreak Caused by WDCM 00029 Clone, Chile, 2024
Appendix 2 Table 4. Region of origin and month of collection of Salmonella Abony isolates in Chile (Dec 1st, 2023 to April 29th, 2024)
Administrative region	December (2023)	January	February	March	April	TOTAL
Antofagasta		3				3
Araucanía			2		1	3
Atacama			1	1		2
Biobío		1	10	2		13
Coquimbo			7	3		10
Libertador B. O'Higgins		1	8	7		16
Los Lagos			1			1
Los Ríos			1			1
Maule		1	2	1		4
Metropolitana		49	131	39	10	229
Ñuble				1		1
Valparaíso		2	2			4
TOTAL	0	57	165	54	11	287
Public data from the Institute of Public Health, accessed through the Law on Transparency of Public Service and Access to Information of the Public Administration (Law 20285)

## Sheet: Appendix 2 Table 5
Article DOI: https://doi.org/10.3201/eid3101.241012
EID cannot ensure accessibility for supplementary materials supplied by authors. Readers who have difficulty accessing supplementary content should contact the authors for assistance.
Salmonella enterica Serovar Abony Outbreak Caused by WDCM 00029 Clone, Chile, 2024
Appendix 2 Table 5. Products* that contain lyophilized or ready-to-use Salmonella Abony WDCM 00029
N	Product	Format†	Application†
1	Salmonella enterica subsp. enterica serovar Abony WDCM 00029 Vitroids™	Ready-to-use	routine quality control for food, beverage, water, and environmental testing
2	Lab Elite™ CRM Salmonella enterica subsp. enterica serovar Abony derived from NCTC 6017	Lyophilized	Food Safety
3	Unit Dose™ Salmonella abony	Ready-to-use	Certified reference material
4	Microgel Flash™ S. enterica abony	Ready-to-use	Designed for USP 61/62
5	MicroPelletRT Salmonella abony WDCM 00029-NCTC® 6017™	Lyophilized/Ready-to-use	growth promotion tests
6	BAControl-10 Rango Alto S. Abony CECT 545	Lyophilized/Ready-to-use	Quantitative reference material for routine quality control
7	BACuanti Rango Bajo S. Abony CECT 545	Lyophilized/Ready-to-use	Quantitative reference material for validation of quantitative methods and quality control
8	Quanti-Cult Plus™ Salmonella sp. serovar Abony NCTC 6017	Ready-to-use	quality control procedures
9	Culti-Loops™ Salmonella sp. serovar Abony NCTC 6017	Ready-to-use	performance testing of media, stains, reagents and identification kits, and for the evaluation of bacteriological procedures
10	KWIK-STIK™ Salmonella enterica subsp. enterica serovar Abony derived from NCTC 6017	Lyophilized	Food Safety
11	LYFO DISK™ Salmonella enterica subsp. enterica serovar Abony derived from NCTC 6017	Lyophilized	Cannabis QA Testing, Clinical
12	Epower™ Salmonella enterica subsp. enterica serovar Abony derived from NCTC 6017	-	Cannabis QA Testing, Food Safety
13	MiStraCon Swabs2 Strains: Salmonella abony NCTC® 6017™	Ready-to-use	Daily QC; Verification and Validation; QC of Identification Systems and Assay Kits
	*Data was obtained from searching the web using the Google engine (June 10th, 2024) with keywords "SALMONELLA"+"ABONY"+"NCTC 6017" or "SALMONELLA"+"ABONY"+"WDCM 00029"
	† Product format and application according to information provided by vendor
